# Supplementary material for: Yishen Gushu formula exerts osteoprotective effects in OVX-Induced PMOP rats: role of ferroptosis Inhibition and iron metabolism correction
Source: Hereditas. 2026 Feb 4;163:34. doi: 10.1186/s41065-026-00642-5 (PMC12924249; doi:10.1186/s41065-026-00642-5)
Supplement: Supplementary file 1 — Supplementary Material 1. [file 41065_2026_642_MOESM1_ESM.xlsx]

## Sheet: Sheet1
gene	logFC	pvalue	FDR
Fam111a	-2.67182	3.56063261493101e-63	5.24552396831636e-59
Mcpt1l1	1.98725287979004	2.73720991992839e-15	2.01622882701926e-11
Alox15	-1.52132	5.19159450590969e-14	2.54941900870205e-10
AABR07051564.1	-1.99581	2.16958327827204e-13	7.99057521387594e-10
Mrgprb3	2.18062020578921	4.55040469677476e-13	1.34073123985771e-09
Exoc7	1.92825735667646	5.30960146911427e-12	1.30368414738319e-08
Cpa3	1.0230116192469	8.15213476317951e-12	1.71567499044515e-08
Timm17b	3.37362987243405	2.08509543829582e-10	3.41306955521934e-07
Gpx4	3.53968742937136	1.94031882433196e-10	3.41306955521934e-07
Olfm4	1.48039601087249	1.23762935485321e-09	1.65752324142704e-06
Aldh1a1	1.89041207901991	1.98793236198865e-09	2.4405182964014e-06
LOC100909732	3.80750992419909	2.66932208319208e-08	2.31320311350504e-05
Tph1	1.62655710926097	1.04132297991532e-07	6.9730773364148e-05
Lamb2	-1.26302	1.43212093317826e-07	9.13864874118892e-05
Ms4a6e	-2.18664	2.82656379723234e-07	0.000144234212187486
Lilrb4	1.09505813417262	5.67156043371435e-07	0.000246286807770675
AABR07049085.1	-1.41224	5.68405611200309e-07	0.000246286807770675
Tpsb2	1.82426105599417	7.34066212319176e-07	0.000300396206663503
AABR07051726.1	1.11626911226442	9.70416638652914e-07	0.000345342237843161
AABR07051534.1	-1.17724	1.0396289210512e-06	0.000348086665111961
Itga3	-1.08824	1.78619373888837e-06	0.00054445918781196
AABR07034730.2	-1.50787	2.16044388552765e-06	0.00062407175140379
Tpsab1	2.07361884525701	2.28544504286855e-06	0.000647484160991144
Gli2	-1.31995	3.79454093708057e-06	0.000931686284751183
Ccdc80	-1.18729	4.31089220080519e-06	0.000992313498472844
Capn6	-1.71141	4.79750379877992e-06	0.0010548779994571
AABR07026805.1	-1.3692	5.45374637996261e-06	0.00114777988099442
AABR07070131.1	-1.3918	5.76769970886632e-06	0.00119675707198618
AABR07051532.2	-1.00794	5.88994584859737e-06	0.00120514836446578
Cma1	1.26427943244126	7.28674123938221e-06	0.00141247726234972
P4ha2	-1.12891	7.40168107810358e-06	0.00141612422912496
Abca8a	-1.08207	8.69406274295472e-06	0.00160101165411511
Plagl1	-1.15349	9.1388941650007e-06	0.00164188035169257
Trmt9b	-1.33912	9.6875919800416e-06	0.00167903064764674
Cxcl14	-1.20564	1.00847972282545e-05	0.0017275492182168
Srgap1	-1.11048	1.03910028460845e-05	0.00173333213029625
Tmem200c	-1.31288	1.59397508576038e-05	0.00230815514132436
Selenom	-1.04398	1.55732387136578e-05	0.00230815514132436
AABR07030366.1	-3.8195	1.58035924551649e-05	0.00230815514132436
Rhod	-2.10632	1.63948192581695e-05	0.00232238920491685
Efs	-1.11449	1.86097121499783e-05	0.00253850258697667
Ncam1	-1.27424	2.1456499338867e-05	0.00277888728944736
Enpp6	-1.78107	2.18763325460071e-05	0.00280245331363284
Qprt	-1.77519	2.84404564479749e-05	0.0033844311713363
AABR07051565.1	-1.7022	2.84869308475224e-05	0.0033844311713363
LOC688442	-3.6888	3.24792651966758e-05	0.00365255370135441
Mrgprx2	1.20475146620775	3.35505067020406e-05	0.00374443988435198
Defa10	1.24226484999099	3.62219769069467e-05	0.00396015604517329
Zp2	1.51734373437514	3.73293898168607e-05	0.00404365125574994
Npnt	-1.34121	4.24058567084121e-05	0.00443066014913707
Anks6	-1.15658	4.31589056662501e-05	0.00447758449489574
Farp2	-1.07282	5.01456693552539e-05	0.00505990411603836
Nrep	-1.04958	4.95614338051619e-05	0.00505990411603836
Cspg4	-1.23848	5.46582707481232e-05	0.00522873795234644
Arsi	-1.75312	6.02978606517938e-05	0.0056425518388646
LOC103689996	-1.02036	6.8679185186753e-05	0.00616940095226369
Tle2	-1.04663	7.23498963940159e-05	0.00634439686712287
AABR07060833.1	-1.6026	7.51423582633703e-05	0.0064662404821524
AABR07034730.3	-1.18068	7.49287092777471e-05	0.0064662404821524
Nos2	1.85274434551439	7.6323944496086e-05	0.00649944711165514
Nhsl1	-1.38242	8.37885557800611e-05	0.00693467979635876
Aspnl1	2.91371926798283	8.68122402833939e-05	0.00704251719526216
Mxra8	-1.05921	9.63690725186126e-05	0.00755164455502235
Pomp	-1.01906	0.000108734400377215	0.00813134612364025
Rcn3	-1.25446	0.000109630345391113	0.0081569406479893
Copz2	-1.08315	0.000126372485907515	0.0089505743384111
Trdn	1.39912018165874	0.000138027079351467	0.00958827272751299
Fam180a	-1.94941	0.000140483643817783	0.00967105159216625
LOC108348144	-4.69585	0.000152778314277182	0.0103244501189516
Lims2	-1.07364	0.000156603048564311	0.0104040503062727
Asb15	1.39032087535909	0.00016164115281828	0.0105282738890648
Foxs1	-1.34398	0.000165904155664112	0.0105282738890648
Klhdc8b	-1.46151	0.000166544557166082	0.0105282738890648
Susd5	-1.71207	0.000168658202404242	0.0105282738890648
Tbx18	-1.02411	0.000174137233705067	0.0107338482298872
Nkain1	-1.44193	0.000201277917315333	0.0120049646878117
Papss2	-1.25938	0.000203579834035384	0.0120447313855794
Irx3	-1.22949	0.000212866837653785	0.0124442629060141
Fgfr2	-1.11653	0.000225757181106688	0.0129004333681331
Ptch1	-1.13546	0.000225435397297698	0.0129004333681331
AABR07072262.1	-1.08629	0.000236716180705135	0.0133936916142994
Neo1	-1.1233	0.000242889408778726	0.0136055010271034
Map2	-1.09184	0.000248444398023417	0.0138639502715188
Gask1a	-1.2591	0.000258670256125791	0.0142272475885591
Prdm5	-1.16747	0.000262544254559568	0.0143784459411582
Gpc1	-1.25077	0.000268483124413073	0.0146468606883313
Kazald1	-1.36785	0.000278023465467711	0.0147940274514693
Rab15	-2.05406	0.000275958704507713	0.0147940274514693
Metrnl	-1.03836	0.000278166277766562	0.0147940274514693
Tmem45a	-1.56043	0.00028064476658664	0.0148001797094846
LOC108348143	2.48439333257713	0.000291370782489643	0.0150613135706576
Mme	-1.31086	0.000292796728314751	0.0150821028025626
Hey2	-1.10562	0.000302109583448553	0.0153471668391865
AABR07065889.2	-1.18264	0.000304560685438575	0.0154185155253645
Bmp1	-1.17759	0.000311898586984251	0.0156288774947346
Evc	-1.04354	0.000318342762884001	0.0158196752324863
Scd	-1.81622	0.000347898611393196	0.0167491579838058
Shox2	-1.17898	0.000357690521388921	0.0171644845638488
Fbln7	-1.11964	0.000376359630770345	0.0176664407740547
Pcsk5	-1.24412	0.000388623794072228	0.0178946538808547
Ca12	-2.32567	0.000385250005903092	0.0178946538808547
Abca8	-1.07231	0.000413228280718373	0.0187875739614932
AC129365.1	-1.77339	0.000428200670233632	0.0190432110842608
Fgfr3	-1.14658	0.000431592458576478	0.01907840554587
Fermt1	-2.2543	0.000452763918983917	0.019625786699377
Slc24a2	1.0163653555058	0.000479340094727965	0.0204103346242979
Entpd1	1.63889444637921	0.000482318735797692	0.0204355801394371
Tspan6	-1.17611	0.000482730239514263	0.0204355801394371
Chsy3	-1.14694	0.000495849728231432	0.020811561812836
Pgbd5	-2.14648	0.000547579193623028	0.022535313717922
Armh4	-2.14551	0.000587645139912859	0.0236535196753996
Arhgap8	-1.2718	0.000595611116474535	0.0238438667606056
Hells	1.62387084978172	0.000602656681619083	0.0239203034177882
Lgi4	-1.56746	0.000602066978544941	0.0239203034177882
Pid1	-1.03947	0.000612805470472685	0.0241386368743412
Ncoa4	-1.61404	0.000612438260264813	0.0241386368743412
Mmp12	-1.93746	0.000631247296983648	0.0243443329297464
S100a3	-1.75484	0.000647112392780295	0.0247038321773233
Ackr4	-1.17591	0.000669523311467577	0.0249736277194112
St6galnac2	-1.25357	0.000681824667494703	0.0251745388509573
Pard6g	-1.40816	0.0006905677132597	0.0253239897133841
Creb3l1	-1.38727	0.000712328861514753	0.0258241460506527
Boc	-1.09135	0.000736527819192696	0.0262184843180285
AABR07065792.2	-1.24156	0.000766440218876789	0.0267563917168077
AC123494.1	-1.23637	0.00079554753180693	0.0273413634300418
Fkbp9	-1.06919	0.00079975916001962	0.0274001208032768
Tnn	1.19220668735537	0.000842103763007934	0.0284538363225525
Adgrg2	-1.05466	0.00087074583722776	0.0289156601772219
Sp7	-1.69349	0.000879154834683346	0.0289156601772219
Gprc5c	-1.14495	0.000877983737331644	0.0289156601772219
Sost	-1.43661	0.000875799449768131	0.0289156601772219
Scarf2	-1.17641	0.000898988616689454	0.0293006643828961
Hs3st3b1	-1.02666	0.000914987046792255	0.0297562674908245
Vtcn1	3.02631476007215	0.000930281211754771	0.0298212390977741
Hnrnpab	-2.48104	0.000932897135077667	0.0298212390977741
Igfbp2	-5.49146	0.000947390340230037	0.0300600374005775
Adamts14	-1.35053	0.000956335083673308	0.0300600374005775
Unc5b	-1.21797	0.000966434542387188	0.030228266833223
AABR07070307.1	-1.00433	0.00106346957220167	0.0316505732074241
AABR07018038.3	1.15653074983535	0.00106854760427793	0.0316976218554592
Rftn2	-1.45158	0.00116313776135315	0.033016079961955
Ltbp2	-1.17402	0.00118497479277139	0.0331209632242555
Dlx6	-1.12226	0.0012505078551911	0.034298247241994
Pitx1	-1.26941	0.00128509193582385	0.0349944073910479
Ccn4	-1.58484	0.00135282807453935	0.0357166007062969
Lpar3	-1.54241	0.00135779947801034	0.0357198248393721
Extl1	-1.06155	0.00135558029980408	0.0357198248393721
Slit3	-1.05636	0.00138207743805216	0.0360367518891761
Vasn	-1.35697	0.00141881163965125	0.0368640794979579
Sec16b	-1.42349	0.00142816885318489	0.0369767724870295
Dlx5	-1.12893	0.00152001666871393	0.0379151372781434
Bmp7	-1.44756	0.00152017668092258	0.0379151372781434
Chmp4c	-1.06363	0.00155085389063921	0.0380695886607447
Gpx7	-1.3974	0.00155006600149915	0.0380695886607447
Slc2a10	-1.20193	0.00161328803655535	0.0390903936752193
Pdgfd	-1.03773	0.00163086391484395	0.0391671056363581
Ptpn13	-1.17864	0.00165383416282752	0.0394586045276683
AC134224.3	1.74624032934115	0.00167581443960729	0.0396914764056182
Macroh2a2	-1.03789	0.00170813816409803	0.040327390117776
Plxnb1	-1.15432	0.00173597391552754	0.0407228355589716
Rerg	-1.10132	0.00174461937764933	0.0407964010659206
Lpar1	-1.19968	0.00182096469225061	0.0416559811276956
Cdh15	-1.69741	0.00185485342250816	0.042230594903335
Adm	-1.10083	0.00189081142629375	0.0425924066240972
LOC108348276	2.02451935342261	0.00189404060714263	0.0426000095029392
Fam83h	-1.18781	0.00201718677432127	0.0446875121192495
Dok5	-1.75004	0.00205285643581831	0.0453456971493284
P3h4	-1.27569	0.00217705298048023	0.0470611246582564
Pheta1	-1.84957	0.0021890398031946	0.0470611246582564
Gspt2	-1.232	0.00221826506644381	0.0475683856751822
Fap	-1.11538	0.00223524090421242	0.0477932786659759
AABR07003833.1	2.37066808172876	0.00226287989885225	0.0482442064687284
C1qtnf6	-1.2024	0.00226707739644915	0.0482638500064868
Cox4i2	-1.28175	0.00228685092818685	0.0485445070231249
Grm4	-1.41538	0.00229854121328008	0.0486524556810951
Cryba4	-1.26617	0.00230440269132282	0.0487065429678161
Zbtb7c	-1.45149	0.00232790257625964	0.0489923725049385
Lilrb3	-2.63195	0.00240422543144891	0.0499563456362558
