# Supplementary material for: Yishen Gushu formula exerts osteoprotective effects in OVX-Induced PMOP rats: role of ferroptosis Inhibition and iron metabolism correction
Source: Hereditas. 2026 Feb 4;163:34. doi: 10.1186/s41065-026-00642-5 (PMC12924249; doi:10.1186/s41065-026-00642-5)
Supplement: Supplementary file 2 — Supplementary Material 2. [file 41065_2026_642_MOESM2_ESM.xlsx]

## Sheet: GO
Type	ID	Description	GeneRatio	BgRatio	pvalue	p.adjust	qvalue	geneID	Count	Enrichment.Score	Fold.Enrichment
BP	GO:0007409	axonogenesis	17/139	485/17859	2.32951e-07	0.000287591	0.00025052	Lamb2/Gli2/Ncam1/Fgfr2/Ptch1/Neo1/Map2/Shox2/Fgfr3/Boc/Tnn/Unc5b/Lpar3/Slit3/Dlx5/Bmp7/Plxnb1	17	6.63273	4.50349
BP	GO:0001503	ossification	16/139	430/17859	2.43721e-07	0.000287591	0.00025052	Alox15/Tph1/Gli2/Npnt/Fgfr2/Ptch1/Shox2/Fgfr3/Creb3l1/Tnn/Sp7/Sost/Ccn4/Dlx5/Bmp7/Plxnb1	16	6.61311	4.78073
BP	GO:0030198	extracellular matrix organization	13/139	308/17859	8.63717e-07	0.000438379	0.00038187	Lamb2/Tpsab1/Ccdc80/Cma1/Npnt/Kazald1/Fermt1/Mmp12/Creb3l1/Adamts14/Slc2a10/P3h4/Fap	13	6.06363	5.42294
BP	GO:0043062	extracellular structure organization	13/139	309/17859	8.95716e-07	0.000438379	0.00038187	Lamb2/Tpsab1/Ccdc80/Cma1/Npnt/Kazald1/Fermt1/Mmp12/Creb3l1/Adamts14/Slc2a10/P3h4/Fap	13	6.04783	5.40539
BP	GO:0045229	external encapsulating structure organization	13/139	310/17859	9.28768e-07	0.000438379	0.00038187	Lamb2/Tpsab1/Ccdc80/Cma1/Npnt/Kazald1/Fermt1/Mmp12/Creb3l1/Adamts14/Slc2a10/P3h4/Fap	13	6.03209	5.38796
BP	GO:0001655	urogenital system development	15/139	432/17859	1.41001e-06	0.000554602	0.000483113	Aldh1a1/Lamb2/Itga3/Gli2/Npnt/Anks6/Tbx18/Irx3/Fgfr2/Ptch1/Mme/Pcsk5/Hells/Bmp7/Pdgfd	15	5.85078	4.46118
BP	GO:0072001	renal system development	14/139	383/17859	1.77579e-06	0.000598694	0.00052152	Aldh1a1/Lamb2/Itga3/Gli2/Npnt/Anks6/Tbx18/Irx3/Fgfr2/Ptch1/Mme/Pcsk5/Bmp7/Pdgfd	14	5.75061	4.69647
BP	GO:0007411	axon guidance	11/139	246/17859	3.58993e-06	0.000978762	0.000852596	Lamb2/Gli2/Ncam1/Ptch1/Neo1/Boc/Unc5b/Slit3/Dlx5/Bmp7/Plxnb1	11	5.44491	5.74513
BP	GO:0097485	neuron projection guidance	11/139	247/17859	3.73257e-06	0.000978762	0.000852596	Lamb2/Gli2/Ncam1/Ptch1/Neo1/Boc/Unc5b/Slit3/Dlx5/Bmp7/Plxnb1	11	5.42799	5.72187
BP	GO:0001822	kidney development	13/139	370/17859	6.49962e-06	0.00153391	0.00133618	Aldh1a1/Lamb2/Itga3/Gli2/Npnt/Anks6/Irx3/Fgfr2/Ptch1/Mme/Pcsk5/Bmp7/Pdgfd	13	5.18711	4.51423
BP	GO:0035107	appendage morphogenesis	9/139	176/17859	9.76916e-06	0.00179002	0.00155928	Gli2/Fgfr2/Ptch1/Shox2/Pcsk5/Dlx6/Pitx1/Dlx5/Bmp7	9	5.01014	6.5701
BP	GO:0035108	limb morphogenesis	9/139	176/17859	9.76916e-06	0.00179002	0.00155928	Gli2/Fgfr2/Ptch1/Shox2/Pcsk5/Dlx6/Pitx1/Dlx5/Bmp7	9	5.01014	6.5701
BP	GO:0001649	osteoblast differentiation	10/139	223/17859	9.8603e-06	0.00179002	0.00155928	Gli2/Npnt/Ptch1/Shox2/Creb3l1/Tnn/Sp7/Ccn4/Dlx5/Bmp7	10	5.00611	5.76153
BP	GO:0010810	regulation of cell-substrate adhesion	10/139	235/17859	1.55544e-05	0.00262202	0.00228404	Alox15/Olfm4/Itga3/Ccdc80/Rhod/Npnt/Lims2/Pcsk5/Fermt1/Mmp12	10	4.80815	5.46732
BP	GO:0045785	positive regulation of cell adhesion	14/139	467/17859	1.71019e-05	0.00263811	0.00229805	Alox15/Olfm4/Lilrb4/Itga3/Ccdc80/Rhod/Npnt/Lims2/Tbx18/Pcsk5/Fermt1/Vtcn1/Igfbp2/Bmp7	14	4.76696	3.85171
BP	GO:0010811	positive regulation of cell-substrate adhesion	8/139	145/17859	1.78855e-05	0.00263811	0.00229805	Alox15/Olfm4/Itga3/Ccdc80/Npnt/Lims2/Pcsk5/Fermt1	8	4.7475	7.08866
BP	GO:0090287	regulation of cellular response to growth factor stimulus	11/139	296/17859	2.0544e-05	0.002852	0.00248437	Itga3/Npnt/Nrep/Neo1/Gpc1/Fermt1/Creb3l1/Sost/Vasn/Slc2a10/Dok5	11	4.68731	4.77467
BP	GO:0048736	appendage development	9/139	205/17859	3.28483e-05	0.00398487	0.00347121	Gli2/Fgfr2/Ptch1/Shox2/Pcsk5/Dlx6/Pitx1/Dlx5/Bmp7	9	4.48349	5.64067
BP	GO:0060173	limb development	9/139	205/17859	3.28483e-05	0.00398487	0.00347121	Gli2/Fgfr2/Ptch1/Shox2/Pcsk5/Dlx6/Pitx1/Dlx5/Bmp7	9	4.48349	5.64067
BP	GO:0031589	cell-substrate adhesion	12/139	371/17859	3.37701e-05	0.00398487	0.00347121	Alox15/Olfm4/Lamb2/Itga3/Ccdc80/Rhod/Npnt/Lims2/Pcsk5/Fermt1/Mmp12/Tnn	12	4.47147	4.15575
BP	GO:0016331	morphogenesis of embryonic epithelium	8/139	182/17859	9.0203e-05	0.00993546	0.00865475	Aldh1a1/Gli2/Tbx18/Irx3/Fgfr2/Ptch1/Bmp7/Adm	8	4.04478	5.64756
BP	GO:0008589	regulation of smoothened signaling pathway	6/139	94/17859	9.26187e-05	0.00993546	0.00865475	Gli2/Fgfr2/Ptch1/Evc/Shox2/Fgfr3	6	4.0333	8.20098
BP	GO:0060601	lateral sprouting from an epithelium	3/139	13/17859	0.000124635	0.0127577	0.0111132	Gli2/Fgfr2/Bmp7	3	3.90436	29.6497
BP	GO:0061448	connective tissue development	10/139	303/17859	0.000132036	0.0127577	0.0111132	Gli2/Selenom/Bmp1/Evc/Shox2/Fgfr3/Pitx1/Ccn4/Bmp7/Pdgfd	10	3.87931	4.24033
BP	GO:0030326	embryonic limb morphogenesis	7/139	145/17859	0.000140551	0.0127577	0.0111132	Gli2/Ptch1/Shox2/Dlx6/Pitx1/Dlx5/Bmp7	7	3.85217	6.20258
BP	GO:0035113	embryonic appendage morphogenesis	7/139	145/17859	0.000140551	0.0127577	0.0111132	Gli2/Ptch1/Shox2/Dlx6/Pitx1/Dlx5/Bmp7	7	3.85217	6.20258
BP	GO:0048566	embryonic digestive tract development	4/139	36/17859	0.000170601	0.0138772	0.0120884	Gli2/Fgfr2/Shox2/Pcsk5	4	3.76802	14.2758
BP	GO:0008016	regulation of heart contraction	8/139	200/17859	0.0001731	0.0138772	0.0120884	Nos2/Trdn/Asb15/Tbx18/Irx3/Hey2/Shox2/Adm	8	3.7617	5.13928
BP	GO:0090092	regulation of transmembrane receptor protein serine/threonine kinase signaling pathway	9/139	255/17859	0.000174956	0.0138772	0.0120884	Itga3/Npnt/Nrep/Neo1/Fermt1/Sost/Vasn/Bmp7/Slc2a10	9	3.75707	4.53466
BP	GO:0030111	regulation of Wnt signaling pathway	10/139	314/17859	0.000176405	0.0138772	0.0120884	Itga3/Tle2/Tbx18/Fgfr2/Fgfr3/Fermt1/Tnn/Sost/Ccn4/Dlx5	10	3.75349	4.09178
BP	GO:0007178	transmembrane receptor protein serine/threonine kinase signaling pathway	11/139	382/17859	0.000201229	0.0153194	0.0133447	Itga3/Npnt/Nrep/Neo1/Fermt1/Sost/Ltbp2/Vasn/Dlx5/Bmp7/Slc2a10	11	3.69631	3.69974
BP	GO:0007224	smoothened signaling pathway	7/139	158/17859	0.000238715	0.0159142	0.0138628	Gli2/Fgfr2/Ptch1/Evc/Shox2/Fgfr3/Boc	7	3.62212	5.69224
BP	GO:0071560	cellular response to transforming growth factor beta stimulus	9/139	266/17859	0.000239547	0.0159142	0.0138628	Itga3/Npnt/Nrep/Fgfr2/Fermt1/Ltbp2/Vasn/Slc2a10/Pdgfd	9	3.62061	4.34714
BP	GO:0072498	embryonic skeletal joint development	3/139	16/17859	0.000239898	0.0159142	0.0138628	Shox2/Bmp7/Slc2a10	3	3.61997	24.0904
BP	GO:2001044	regulation of integrin-mediated signaling pathway	3/139	16/17859	0.000239898	0.0159142	0.0138628	Lims2/Pcsk5/Slc2a10	3	3.61997	24.0904
BP	GO:0032963	collagen metabolic process	6/139	112/17859	0.000242758	0.0159142	0.0138628	Rcn3/Fgfr3/Mmp12/Creb3l1/P3h4/Fap	6	3.61483	6.88297
BP	GO:0071559	response to transforming growth factor beta	9/139	274/17859	0.000298043	0.0190103	0.0165598	Itga3/Npnt/Nrep/Fgfr2/Fermt1/Ltbp2/Vasn/Slc2a10/Pdgfd	9	3.52572	4.22021
BP	GO:0072006	nephron development	7/139	166/17859	0.00032253	0.0200282	0.0174465	Lamb2/Itga3/Npnt/Irx3/Ptch1/Bmp7/Pdgfd	7	3.49143	5.41792
BP	GO:0033623	regulation of integrin activation	3/139	18/17859	0.000345602	0.0200282	0.0174465	Farp2/Pcsk5/Fermt1	3	3.46142	21.4137
BP	GO:0060572	morphogenesis of an epithelial bud	3/139	18/17859	0.000345602	0.0200282	0.0174465	Gli2/Fgfr2/Bmp7	3	3.46142	21.4137
BP	GO:0051145	smooth muscle cell differentiation	5/139	78/17859	0.000355663	0.0200282	0.0174465	Npnt/Tbx18/Fgfr2/Hey2/Adm	5	3.44896	8.23603
BP	GO:0060537	muscle tissue development	12/139	477/17859	0.000356434	0.0200282	0.0174465	Plagl1/Ncam1/Tbx18/Irx3/Fgfr2/Ptch1/Gpc1/Hey2/Shox2/Pitx1/Ccn4/Bmp7	12	3.44802	3.23225
BP	GO:0055023	positive regulation of cardiac muscle tissue growth	4/139	44/17859	0.000374675	0.0205635	0.0179128	Ncam1/Fgfr2/Hey2/Ccn4	4	3.42635	11.6802
BP	GO:0017015	regulation of transforming growth factor beta receptor signaling pathway	6/139	123/17859	0.000402153	0.021401	0.0186423	Itga3/Npnt/Nrep/Fermt1/Vasn/Slc2a10	6	3.39561	6.26742
BP	GO:0140448	signaling receptor ligand precursor processing	3/139	19/17859	0.00040807	0.021401	0.0186423	Cma1/Mme/Pcsk5	3	3.38927	20.2866
BP	GO:1903844	regulation of cellular response to transforming growth factor beta stimulus	6/139	126/17859	0.000457333	0.0232864	0.0202847	Itga3/Npnt/Nrep/Fermt1/Vasn/Slc2a10	6	3.33977	6.11819
BP	GO:0031102	neuron projection regeneration	5/139	83/17859	0.000474201	0.0232864	0.0202847	Lamb2/Ncam1/Nrep/Neo1/Adm	5	3.32404	7.73988
BP	GO:0003161	cardiac conduction system development	3/139	20/17859	0.000477355	0.0232864	0.0202847	Tbx18/Irx3/Shox2	3	3.32116	19.2723
BP	GO:0060421	positive regulation of heart growth	4/139	47/17859	0.000483488	0.0232864	0.0202847	Ncam1/Fgfr2/Hey2/Ccn4	4	3.31561	10.9346
BP	GO:0060047	heart contraction	8/139	237/17859	0.00054146	0.0255569	0.0222625	Nos2/Trdn/Asb15/Tbx18/Irx3/Hey2/Shox2/Adm	8	3.26643	4.33695
BP	GO:0007179	transforming growth factor beta receptor signaling pathway	7/139	185/17859	0.000617788	0.0281858	0.0245526	Itga3/Npnt/Nrep/Fermt1/Ltbp2/Vasn/Slc2a10	7	3.20916	4.86148
BP	GO:0048839	inner ear development	8/139	242/17859	0.000621043	0.0281858	0.0245526	Gli2/Cxcl14/Tbx18/Fgfr2/Hey2/Fgfr3/Dlx6/Dlx5	8	3.20688	4.24734
BP	GO:0072111	cell proliferation involved in kidney development	3/139	22/17859	0.000637545	0.0283888	0.0247294	Ptch1/Bmp7/Pdgfd	3	3.19549	17.5203
BP	GO:0060828	regulation of canonical Wnt signaling pathway	8/139	245/17859	0.000673163	0.0294197	0.0256274	Tle2/Tbx18/Fgfr2/Fgfr3/Fermt1/Tnn/Sost/Dlx5	8	3.17188	4.19533
BP	GO:0003015	heart process	8/139	247/17859	0.00070983	0.0304582	0.026532	Nos2/Trdn/Asb15/Tbx18/Irx3/Hey2/Shox2/Adm	8	3.14885	4.16136
BP	GO:0014706	striated muscle tissue development	11/139	451/17859	0.000811945	0.0342177	0.0298069	Plagl1/Ncam1/Tbx18/Irx3/Fgfr2/Gpc1/Hey2/Shox2/Pitx1/Ccn4/Bmp7	11	3.09047	3.13371
BP	GO:0048738	cardiac muscle tissue development	8/139	258/17859	0.000941378	0.0381365	0.0332206	Ncam1/Tbx18/Irx3/Fgfr2/Hey2/Shox2/Ccn4/Bmp7	8	3.02624	3.98394
BP	GO:0061383	trabecula morphogenesis	4/139	56/17859	0.00094322	0.0381365	0.0332206	Hey2/Fgfr3/Bmp7/Plxnb1	4	3.02539	9.17729
BP	GO:0050673	epithelial cell proliferation	11/139	460/17859	0.000953413	0.0381365	0.0332206	Nos2/Lims2/Tbx18/Fgfr2/Ptch1/Fgfr3/Fermt1/Mmp12/Dlx6/Dlx5/Fap	11	3.02072	3.0724
BP	GO:0010463	mesenchymal cell proliferation	4/139	57/17859	0.00100834	0.0390112	0.0339825	Tbx18/Fgfr2/Shox2/Bmp7	4	2.99639	9.01628
BP	GO:0048546	digestive tract morphogenesis	4/139	57/17859	0.00100834	0.0390112	0.0339825	Gli2/Fgfr2/Shox2/Fgfr3	4	2.99639	9.01628
BP	GO:0033622	integrin activation	3/139	26/17859	0.00105216	0.04005	0.0348875	Farp2/Pcsk5/Fermt1	3	2.97792	14.8248
BP	GO:0030323	respiratory tube development	8/139	264/17859	0.00109113	0.0406347	0.0353968	Itga3/Gli2/Rcn3/Fgfr2/Mme/Pcsk5/Fgfr3/Mmp12	8	2.96212	3.89339
BP	GO:0045667	regulation of osteoblast differentiation	6/139	149/17859	0.00110196	0.0406347	0.0353968	Npnt/Ptch1/Tnn/Ccn4/Dlx5/Bmp7	6	2.95783	5.17377
BP	GO:0060711	labyrinthine layer development	4/139	59/17859	0.00114795	0.0416793	0.0363067	Fgfr2/Hey2/Bmp7/Adm	4	2.94008	8.71065
BP	GO:0046622	positive regulation of organ growth	4/139	60/17859	0.00122259	0.0433245	0.0377399	Ncam1/Fgfr2/Hey2/Ccn4	4	2.91272	8.56547
BP	GO:0043583	ear development	8/139	269/17859	0.00122998	0.0433245	0.0377399	Gli2/Cxcl14/Tbx18/Fgfr2/Hey2/Fgfr3/Dlx6/Dlx5	8	2.9101	3.82103
BP	GO:0060045	positive regulation of cardiac muscle cell proliferation	3/139	28/17859	0.00131074	0.0448312	0.0390523	Ncam1/Fgfr2/Hey2	3	2.88248	13.7659
BP	GO:0060713	labyrinthine layer morphogenesis	3/139	28/17859	0.00131074	0.0448312	0.0390523	Fgfr2/Bmp7/Adm	3	2.88248	13.7659
BP	GO:0030850	prostate gland development	4/139	62/17859	0.00138196	0.045956	0.0400321	Gli2/Fgfr2/Ptch1/Bmp7	4	2.8595	8.28916
BP	GO:1903522	regulation of blood circulation	8/139	274/17859	0.00138257	0.045956	0.0400321	Nos2/Trdn/Asb15/Tbx18/Irx3/Hey2/Shox2/Adm	8	2.85931	3.7513
BP	GO:0060571	morphogenesis of an epithelial fold	3/139	29/17859	0.0014537	0.0474212	0.0413084	Gli2/Fgfr2/Bmp7	3	2.83752	13.2912
BP	GO:0090102	cochlea development	4/139	63/17859	0.00146684	0.0474212	0.0413084	Gli2/Tbx18/Hey2/Fgfr3	4	2.83362	8.15759
BP	GO:0071711	basement membrane organization	3/139	30/17859	0.00160608	0.0511801	0.0445828	Lamb2/Cma1/Fermt1	3	2.79423	12.8482
BP	GO:0072073	kidney epithelium development	6/139	161/17859	0.00163852	0.0511801	0.0445828	Lamb2/Npnt/Irx3/Fgfr2/Ptch1/Bmp7	6	2.78555	4.78815
BP	GO:0051216	cartilage development	7/139	219/17859	0.00164817	0.0511801	0.0445828	Gli2/Bmp1/Evc/Shox2/Fgfr3/Pitx1/Ccn4	7	2.783	4.10673
BP	GO:0007229	integrin-mediated signaling pathway	5/139	110/17859	0.00169123	0.051835	0.0451533	Itga3/Lims2/Pcsk5/Fermt1/Slc2a10	5	2.7718	5.84009
BP	GO:0048565	digestive tract development	6/139	163/17859	0.00174443	0.0527803	0.0459768	Aldh1a1/Gli2/Fgfr2/Shox2/Pcsk5/Fgfr3	6	2.75835	4.7294
BP	GO:0042692	muscle cell differentiation	10/139	428/17859	0.00192382	0.0558332	0.0486362	Npnt/Trdn/Tbx18/Irx3/Fgfr2/Neo1/Hey2/Shox2/Ccn4/Adm	10	2.71584	3.00192
BP	GO:0030511	positive regulation of transforming growth factor beta receptor signaling pathway	3/139	32/17859	0.00193997	0.0558332	0.0486362	Npnt/Fermt1/Slc2a10	3	2.71221	12.0452
BP	GO:0060669	embryonic placenta morphogenesis	3/139	32/17859	0.00193997	0.0558332	0.0486362	Fgfr2/Bmp7/Adm	3	2.71221	12.0452
BP	GO:1903846	positive regulation of cellular response to transforming growth factor beta stimulus	3/139	32/17859	0.00193997	0.0558332	0.0486362	Npnt/Fermt1/Slc2a10	3	2.71221	12.0452
BP	GO:0016055	Wnt signaling pathway	10/139	430/17859	0.00199043	0.0565953	0.0493	Itga3/Tle2/Tbx18/Fgfr2/Fgfr3/Fermt1/Tnn/Sost/Ccn4/Dlx5	10	2.70105	2.98795
BP	GO:0014911	positive regulation of smooth muscle cell migration	4/139	69/17859	0.00205376	0.057701	0.0502632	Pcsk5/Ccn4/Pdgfd/Lpar1	4	2.68745	7.44823
BP	GO:0198738	cell-cell signaling by wnt	10/139	433/17859	0.00209384	0.0581348	0.050641	Itga3/Tle2/Tbx18/Fgfr2/Fgfr3/Fermt1/Tnn/Sost/Ccn4/Dlx5	10	2.67906	2.96725
BP	GO:0060740	prostate gland epithelium morphogenesis	3/139	33/17859	0.0021219	0.0582288	0.050723	Gli2/Fgfr2/Bmp7	3	2.67328	11.6802
BP	GO:0060541	respiratory system development	8/139	296/17859	0.00224222	0.0608234	0.0529831	Itga3/Gli2/Rcn3/Fgfr2/Mme/Fgfr3/Mmp12/Dlx5	8	2.64932	3.47249
BP	GO:0110148	biomineralization	6/139	172/17859	0.0022867	0.0613127	0.0534093	Alox15/Fgfr2/Hey2/Fbln7/Fgfr3/Bmp7	6	2.64079	4.48193
BP	GO:0060070	canonical Wnt signaling pathway	8/139	299/17859	0.00238631	0.0613127	0.0534093	Tle2/Tbx18/Fgfr2/Fgfr3/Fermt1/Tnn/Sost/Dlx5	8	2.62227	3.43765
BP	GO:0042472	inner ear morphogenesis	5/139	119/17859	0.00238732	0.0613127	0.0534093	Gli2/Tbx18/Fgfr2/Dlx6/Dlx5	5	2.62209	5.3984
BP	GO:0031103	axon regeneration	4/139	72/17859	0.00240061	0.0613127	0.0534093	Lamb2/Ncam1/Nrep/Neo1	4	2.61968	7.13789
BP	GO:0061035	regulation of cartilage development	4/139	72/17859	0.00240061	0.0613127	0.0534093	Gli2/Bmp1/Shox2/Ccn4	4	2.61968	7.13789
BP	GO:0060512	prostate gland morphogenesis	3/139	35/17859	0.00251673	0.0613127	0.0534093	Gli2/Fgfr2/Bmp7	3	2.59916	11.0127
BP	GO:0045600	positive regulation of fat cell differentiation	4/139	73/17859	0.00252465	0.0613127	0.0534093	Tph1/Metrnl/Bmp7/Zbtb7c	4	2.5978	7.04011
BP	GO:0045669	positive regulation of osteoblast differentiation	4/139	73/17859	0.00252465	0.0613127	0.0534093	Npnt/Ccn4/Dlx5/Bmp7	4	2.5978	7.04011
BP	GO:0090100	positive regulation of transmembrane receptor protein serine/threonine kinase signaling pathway	5/139	121/17859	0.00256664	0.0613127	0.0534093	Npnt/Neo1/Fermt1/Bmp7/Slc2a10	5	2.59064	5.30917
BP	GO:0060513	prostatic bud formation	2/139	10/17859	0.00259799	0.0613127	0.0534093	Gli2/Bmp7	2	2.58536	25.6964
BP	GO:0060926	cardiac pacemaker cell development	2/139	10/17859	0.00259799	0.0613127	0.0534093	Tbx18/Shox2	2	2.58536	25.6964
BP	GO:0071670	smooth muscle cell chemotaxis	2/139	10/17859	0.00259799	0.0613127	0.0534093	Pdgfd/Lpar1	2	2.58536	25.6964
BP	GO:0072203	cell proliferation involved in metanephros development	2/139	10/17859	0.00259799	0.0613127	0.0534093	Ptch1/Bmp7	2	2.58536	25.6964
BP	GO:0055123	digestive system development	6/139	178/17859	0.00271305	0.0631365	0.0549981	Aldh1a1/Gli2/Fgfr2/Shox2/Pcsk5/Fgfr3	6	2.56654	4.33085
BP	GO:0022617	extracellular matrix disassembly	3/139	36/17859	0.00273001	0.0631365	0.0549981	Tpsab1/Cma1/Fap	3	2.56384	10.7068
BP	GO:0048678	response to axon injury	5/139	123/17859	0.00275554	0.0631365	0.0549981	Lamb2/Ncam1/Nrep/Neo1/Fgfr3	5	2.55979	5.22285
BP	GO:0002053	positive regulation of mesenchymal cell proliferation	3/139	37/17859	0.00295412	0.0670358	0.0583947	Tbx18/Fgfr2/Shox2	3	2.52957	10.4175
BP	GO:0001763	morphogenesis of a branching structure	7/139	245/17859	0.0030934	0.0677784	0.0590416	Gli2/Npnt/Fgfr2/Ptch1/Shox2/Bmp7/Adm	7	2.50956	3.67091
BP	GO:0019372	lipoxygenase pathway	2/139	11/17859	0.00315916	0.0677784	0.0590416	Alox15/Gpx4	2	2.50043	23.3604
BP	GO:0060920	cardiac pacemaker cell differentiation	2/139	11/17859	0.00315916	0.0677784	0.0590416	Tbx18/Shox2	2	2.50043	23.3604
BP	GO:0071864	positive regulation of cell proliferation in bone marrow	2/139	11/17859	0.00315916	0.0677784	0.0590416	Fgfr2/Fgfr3	2	2.50043	23.3604
BP	GO:0086064	cell communication by electrical coupling involved in cardiac conduction	2/139	11/17859	0.00315916	0.0677784	0.0590416	Trdn/Irx3	2	2.50043	23.3604
BP	GO:0097084	vascular associated smooth muscle cell development	2/139	11/17859	0.00315916	0.0677784	0.0590416	Hey2/Adm	2	2.50043	23.3604
BP	GO:0045879	negative regulation of smoothened signaling pathway	3/139	38/17859	0.00318923	0.067807	0.0590665	Gli2/Ptch1/Fgfr3	3	2.49631	10.1433
BP	GO:0035051	cardiocyte differentiation	6/139	185/17859	0.0032829	0.0691754	0.0602585	Tbx18/Irx3/Hey2/Shox2/Ccn4/Bmp7	6	2.48374	4.16698
BP	GO:0003279	cardiac septum development	5/139	130/17859	0.00349636	0.0728364	0.0634476	Fgfr2/Hey2/Pcsk5/Slit3/Bmp7	5	2.45638	4.94162
BP	GO:0008543	fibroblast growth factor receptor signaling pathway	4/139	80/17859	0.00351837	0.0728364	0.0634476	Fgfr2/Gpc1/Fgfr3/Creb3l1	4	2.45366	6.4241
BP	GO:0055021	regulation of cardiac muscle tissue growth	4/139	81/17859	0.00367913	0.073564	0.0640814	Ncam1/Fgfr2/Hey2/Ccn4	4	2.43425	6.34479
BP	GO:0090090	negative regulation of canonical Wnt signaling pathway	5/139	132/17859	0.00373198	0.073564	0.0640814	Tle2/Tbx18/Fermt1/Tnn/Sost	5	2.42806	4.86674
BP	GO:0010649	regulation of cell communication by electrical coupling	2/139	12/17859	0.00377171	0.073564	0.0640814	Trdn/Irx3	2	2.42346	21.4137
BP	GO:0033625	positive regulation of integrin activation	2/139	12/17859	0.00377171	0.073564	0.0640814	Pcsk5/Fermt1	2	2.42346	21.4137
BP	GO:0033689	negative regulation of osteoblast proliferation	2/139	12/17859	0.00377171	0.073564	0.0640814	Tnn/Plxnb1	2	2.42346	21.4137
BP	GO:0051775	response to redox state	2/139	12/17859	0.00377171	0.073564	0.0640814	Nos2/Vasn	2	2.42346	21.4137
BP	GO:0072124	regulation of glomerular mesangial cell proliferation	2/139	12/17859	0.00377171	0.073564	0.0640814	Bmp7/Pdgfd	2	2.42346	21.4137
BP	GO:0090596	sensory organ morphogenesis	8/139	323/17859	0.00381825	0.0738612	0.0643403	Aldh1a1/Gli2/Tbx18/Fgfr2/Fgfr3/Dlx6/Dlx5/Bmp7	8	2.41814	3.18222
BP	GO:0060348	bone development	7/139	255/17859	0.00385343	0.0739357	0.0644052	Papss2/Fgfr2/Shox2/Fgfr3/Ccn4/Dlx5/Plxnb1	7	2.41415	3.52696
BP	GO:0060603	mammary gland duct morphogenesis	3/139	41/17859	0.0039622	0.0754096	0.0656891	Gli2/Fgfr2/Ptch1	3	2.40206	9.40112
BP	GO:0021782	glial cell development	5/139	135/17859	0.00410648	0.0758418	0.0660656	Lamb2/Mxra8/Fgfr3/Lgi4/Lpar1	5	2.38653	4.75859
BP	GO:0030278	regulation of ossification	5/139	135/17859	0.00410648	0.0758418	0.0660656	Tph1/Fgfr3/Creb3l1/Sost/Bmp7	5	2.38653	4.75859
BP	GO:0032355	response to estradiol	7/139	258/17859	0.004107	0.0758418	0.0660656	Gpx4/Aldh1a1/Nos2/Ptch1/Map2/Igfbp2/Bmp7	7	2.38648	3.48595
BP	GO:0030808	regulation of nucleotide biosynthetic process	3/139	42/17859	0.00424293	0.0758418	0.0660656	Nos2/Entpd1/Pid1	3	2.37233	9.17729
BP	GO:0086065	cell communication involved in cardiac conduction	3/139	42/17859	0.00424293	0.0758418	0.0660656	Trdn/Tbx18/Irx3	3	2.37233	9.17729
BP	GO:1900371	regulation of purine nucleotide biosynthetic process	3/139	42/17859	0.00424293	0.0758418	0.0660656	Nos2/Entpd1/Pid1	3	2.37233	9.17729
BP	GO:0030324	lung development	7/139	261/17859	0.00437303	0.0758418	0.0660656	Itga3/Gli2/Rcn3/Fgfr2/Mme/Fgfr3/Mmp12	7	2.35922	3.44588
BP	GO:0048638	regulation of developmental growth	9/139	404/17859	0.0043973	0.0758418	0.0660656	Ncam1/Foxs1/Fgfr2/Ptch1/Map2/Hey2/Fgfr3/Ccn4/Lpar3	9	2.35681	2.86222
BP	GO:0048562	embryonic organ morphogenesis	8/139	331/17859	0.00442001	0.0758418	0.0660656	Aldh1a1/Gli2/Tbx18/Fgfr2/Shox2/Dlx6/Dlx5/Bmp7	8	2.35458	3.10531
BP	GO:0032060	bleb assembly	2/139	13/17859	0.00443482	0.0758418	0.0660656	Lpar3/Lpar1	2	2.35312	19.7665
BP	GO:0060272	embryonic skeletal joint morphogenesis	2/139	13/17859	0.00443482	0.0758418	0.0660656	Shox2/Bmp7	2	2.35312	19.7665
BP	GO:0071679	commissural neuron axon guidance	2/139	13/17859	0.00443482	0.0758418	0.0660656	Ncam1/Ptch1	2	2.35312	19.7665
BP	GO:0071863	regulation of cell proliferation in bone marrow	2/139	13/17859	0.00443482	0.0758418	0.0660656	Fgfr2/Fgfr3	2	2.35312	19.7665
BP	GO:0072110	glomerular mesangial cell proliferation	2/139	13/17859	0.00443482	0.0758418	0.0660656	Bmp7/Pdgfd	2	2.35312	19.7665
BP	GO:0003205	cardiac chamber development	6/139	199/17859	0.00468464	0.0795378	0.0692851	Fgfr2/Hey2/Shox2/Pcsk5/Slit3/Bmp7	6	2.32932	3.87383
BP	GO:0060411	cardiac septum morphogenesis	4/139	87/17859	0.00474936	0.0800607	0.0697406	Fgfr2/Hey2/Slit3/Bmp7	4	2.32336	5.90722
BP	GO:0042471	ear morphogenesis	5/139	140/17859	0.00478919	0.0801596	0.0698268	Gli2/Tbx18/Fgfr2/Dlx6/Dlx5	5	2.31974	4.58864
BP	GO:0060420	regulation of heart growth	4/139	88/17859	0.00494599	0.081626	0.0711042	Ncam1/Fgfr2/Hey2/Ccn4	4	2.30575	5.84009
BP	GO:0072028	nephron morphogenesis	4/139	88/17859	0.00494599	0.081626	0.0711042	Npnt/Irx3/Ptch1/Bmp7	4	2.30575	5.84009
BP	GO:0048755	branching morphogenesis of a nerve	2/139	14/17859	0.00514767	0.0816719	0.0711442	Fgfr2/Shox2	2	2.28839	18.3546
BP	GO:0060670	branching involved in labyrinthine layer morphogenesis	2/139	14/17859	0.00514767	0.0816719	0.0711442	Fgfr2/Adm	2	2.28839	18.3546
BP	GO:0070307	lens fiber cell development	2/139	14/17859	0.00514767	0.0816719	0.0711442	Fgfr2/Fgfr3	2	2.28839	18.3546
BP	GO:0071838	cell proliferation in bone marrow	2/139	14/17859	0.00514767	0.0816719	0.0711442	Fgfr2/Fgfr3	2	2.28839	18.3546
BP	GO:0010464	regulation of mesenchymal cell proliferation	3/139	45/17859	0.00515641	0.0816719	0.0711442	Tbx18/Fgfr2/Shox2	3	2.28765	8.56547
BP	GO:0014037	Schwann cell differentiation	3/139	45/17859	0.00515641	0.0816719	0.0711442	Lamb2/Gpc1/Lgi4	3	2.28765	8.56547
BP	GO:0043588	skin development	7/139	270/17859	0.0052498	0.0825969	0.0719499	Itga3/Gli2/Fgfr2/Scd/Fermt1/Slc2a10/Macroh2a2	7	2.27986	3.33102
BP	GO:0048706	embryonic skeletal system development	5/139	144/17859	0.00539065	0.0842512	0.073391	Fgfr2/Shox2/Pcsk5/Bmp7/Slc2a10	5	2.26836	4.46118
BP	GO:0003206	cardiac chamber morphogenesis	5/139	146/17859	0.00571059	0.0882678	0.0768899	Fgfr2/Hey2/Shox2/Slit3/Bmp7	5	2.24332	4.40007
BP	GO:0010226	response to lithium ion	3/139	47/17859	0.00582613	0.0882678	0.0768899	Cspg4/Nos2/Igfbp2	3	2.23462	8.20098
BP	GO:0010518	positive regulation of phospholipase activity	3/139	47/17859	0.00582613	0.0882678	0.0768899	Fgfr2/Fgfr3/Lpar1	3	2.23462	8.20098
BP	GO:0043616	keratinocyte proliferation	3/139	47/17859	0.00582613	0.0882678	0.0768899	Fgfr2/Ptch1/Fermt1	3	2.23462	8.20098
BP	GO:0034116	positive regulation of heterotypic cell-cell adhesion	2/139	15/17859	0.00590946	0.0882678	0.0768899	Alox15/Bmp7	2	2.22845	17.1309
BP	GO:0060442	branching involved in prostate gland morphogenesis	2/139	15/17859	0.00590946	0.0882678	0.0768899	Fgfr2/Bmp7	2	2.22845	17.1309
BP	GO:0060831	smoothened signaling pathway involved in dorsal/ventral neural tube patterning	2/139	15/17859	0.00590946	0.0882678	0.0768899	Gli2/Ptch1	2	2.22845	17.1309
BP	GO:0045165	cell fate commitment	7/139	279/17859	0.00625272	0.0928076	0.0808445	Gli2/Tbx18/Fgfr2/Ptch1/Hey2/Fgfr3/Pitx1	7	2.20393	3.22356
BP	GO:0055007	cardiac muscle cell differentiation	5/139	150/17859	0.00639028	0.0942567	0.0821067	Tbx18/Irx3/Hey2/Shox2/Ccn4	5	2.19448	4.28273
BP	GO:0001837	epithelial to mesenchymal transition	5/139	151/17859	0.0065687	0.0961077	0.0837191	Fgfr2/Hey2/Hnrnpab/Vasn/Bmp7	5	2.18252	4.25437
BP	GO:0001991	regulation of systemic arterial blood pressure by circulatory renin-angiotensin	2/139	16/17859	0.00671939	0.0961077	0.0837191	Cpa3/Pcsk5	2	2.17267	16.0603
BP	GO:0051782	negative regulation of cell division	2/139	16/17859	0.00671939	0.0961077	0.0837191	Ptch1/Chmp4c	2	2.17267	16.0603
BP	GO:1901722	regulation of cell proliferation involved in kidney development	2/139	16/17859	0.00671939	0.0961077	0.0837191	Bmp7/Pdgfd	2	2.17267	16.0603
BP	GO:2001212	regulation of vasculogenesis	2/139	16/17859	0.00671939	0.0961077	0.0837191	Hey2/Adm	2	2.17267	16.0603
BP	GO:0045839	negative regulation of mitotic nuclear division	3/139	50/17859	0.00692426	0.0974341	0.0848746	Fgfr2/Fgfr3/Bmp7	3	2.15963	7.70892
BP	GO:0071526	semaphorin-plexin signaling pathway	3/139	50/17859	0.00692426	0.0974341	0.0848746	Ncam1/Farp2/Plxnb1	3	2.15963	7.70892
BP	GO:0045598	regulation of fat cell differentiation	5/139	153/17859	0.00693599	0.0974341	0.0848746	Tph1/Metrnl/Ccn4/Bmp7/Zbtb7c	5	2.15889	4.19876
BP	GO:0060043	regulation of cardiac muscle cell proliferation	3/139	51/17859	0.0073157	0.10216	0.0889913	Ncam1/Fgfr2/Hey2	3	2.13574	7.55777
BP	GO:0048639	positive regulation of developmental growth	6/139	219/17859	0.007393	0.102632	0.0894027	Ncam1/Foxs1/Fgfr2/Hey2/Ccn4/Lpar3	6	2.13118	3.52006
BP	GO:0001656	metanephros development	4/139	99/17859	0.00747885	0.102764	0.0895177	Lamb2/Irx3/Ptch1/Bmp7	4	2.12617	5.19119
BP	GO:0016322	neuron remodeling	2/139	17/17859	0.00757669	0.102764	0.0895177	Farp2/Cspg4	2	2.12052	15.1155
BP	GO:0061430	bone trabecula morphogenesis	2/139	17/17859	0.00757669	0.102764	0.0895177	Fgfr3/Plxnb1	2	2.12052	15.1155
BP	GO:0090336	positive regulation of brown fat cell differentiation	2/139	17/17859	0.00757669	0.102764	0.0895177	Metrnl/Bmp7	2	2.12052	15.1155
BP	GO:0050679	positive regulation of epithelial cell proliferation	6/139	221/17859	0.0077152	0.104045	0.0906333	Tbx18/Fgfr2/Fgfr3/Mmp12/Dlx6/Dlx5	6	2.11265	3.4882
BP	GO:0032330	regulation of chondrocyte differentiation	3/139	53/17859	0.00813726	0.107887	0.0939803	Gli2/Shox2/Ccn4	3	2.08952	7.27257
BP	GO:0060412	ventricular septum morphogenesis	3/139	53/17859	0.00813726	0.107887	0.0939803	Fgfr2/Hey2/Slit3	3	2.08952	7.27257
BP	GO:0060428	lung epithelium development	3/139	53/17859	0.00813726	0.107887	0.0939803	Rcn3/Fgfr2/Fgfr3	3	2.08952	7.27257
BP	GO:0014910	regulation of smooth muscle cell migration	4/139	102/17859	0.00829381	0.109349	0.0952533	Pcsk5/Ccn4/Pdgfd/Lpar1	4	2.08125	5.03851
BP	GO:0072109	glomerular mesangium development	2/139	18/17859	0.00848058	0.111061	0.0967453	Bmp7/Pdgfd	2	2.07157	14.2758
BP	GO:0007160	cell-matrix adhesion	6/139	226/17859	0.0085649	0.111061	0.0967453	Rhod/Npnt/Pcsk5/Fermt1/Mmp12/Tnn	6	2.06728	3.41103
BP	GO:0061138	morphogenesis of a branching epithelium	6/139	226/17859	0.0085649	0.111061	0.0967453	Gli2/Npnt/Fgfr2/Ptch1/Bmp7/Adm	6	2.06728	3.41103
BP	GO:0110149	regulation of biomineralization	4/139	104/17859	0.00886825	0.114366	0.0996243	Hey2/Fbln7/Fgfr3/Bmp7	4	2.05216	4.94162
BP	GO:0045604	regulation of epidermal cell differentiation	3/139	55/17859	0.00901102	0.115576	0.100678	Ptch1/Hey2/Macroh2a2	3	2.04523	7.00811
BP	GO:0022404	molting cycle process	4/139	105/17859	0.00916496	0.116287	0.101297	Gli2/Farp2/Fgfr2/Fermt1	4	2.03787	4.89455
BP	GO:0022405	hair cycle process	4/139	105/17859	0.00916496	0.116287	0.101297	Gli2/Farp2/Fgfr2/Fermt1	4	2.03787	4.89455
BP	GO:0022612	gland morphogenesis	5/139	164/17859	0.00921604	0.116309	0.101317	Gli2/Lims2/Fgfr2/Ptch1/Bmp7	5	2.03546	3.91713
BP	GO:0040037	negative regulation of fibroblast growth factor receptor signaling pathway	2/139	19/17859	0.00943028	0.117604	0.102444	Gpc1/Creb3l1	2	2.02548	13.5244
BP	GO:0110151	positive regulation of biomineralization	3/139	56/17859	0.00946768	0.117604	0.102444	Fbln7/Fgfr3/Bmp7	3	2.02376	6.88297
BP	GO:0060993	kidney morphogenesis	4/139	106/17859	0.00946808	0.117604	0.102444	Npnt/Irx3/Ptch1/Bmp7	4	2.02374	4.84838
BP	GO:0070374	positive regulation of ERK1 and ERK2 cascade	6/139	232/17859	0.00967092	0.118367	0.103109	Alox15/Npnt/Fgfr2/Fgfr3/Arhgap8/Pdgfd	6	2.01453	3.32281
BP	GO:0030178	negative regulation of Wnt signaling pathway	5/139	166/17859	0.00968001	0.118367	0.103109	Tle2/Tbx18/Fermt1/Tnn/Sost	5	2.01412	3.86994
BP	GO:0072175	epithelial tube formation	5/139	166/17859	0.00968001	0.118367	0.103109	Irx3/Fgfr2/Ptch1/Bmp7/Adm	5	2.01412	3.86994
BP	GO:0055013	cardiac muscle cell development	4/139	107/17859	0.00977766	0.118945	0.103612	Tbx18/Hey2/Shox2/Ccn4	4	2.00977	4.80307
BP	GO:0051302	regulation of cell division	5/139	167/17859	0.00991791	0.120032	0.10456	Mrgprx2/Fgfr2/Ptch1/Chmp4c/Pdgfd	5	2.00358	3.84677
BP	GO:0014066	regulation of phosphatidylinositol 3-kinase signaling	4/139	108/17859	0.0100937	0.121537	0.10587	Unc5b/Pdgfd/Ptpn13/Plxnb1	4	1.99595	4.75859
BP	GO:0050873	brown fat cell differentiation	3/139	58/17859	0.010421	0.122781	0.106955	Metrnl/Scd/Bmp7	3	1.98209	6.64562
BP	GO:0010644	cell communication by electrical coupling	2/139	20/17859	0.0104251	0.122781	0.106955	Trdn/Irx3	2	1.98192	12.8482
BP	GO:0048557	embryonic digestive tract morphogenesis	2/139	20/17859	0.0104251	0.122781	0.106955	Fgfr2/Shox2	2	1.98192	12.8482
BP	GO:0045927	positive regulation of growth	7/139	309/17859	0.0106428	0.122781	0.106955	Ncam1/Foxs1/Fgfr2/Hey2/Igfbp2/Ccn4/Lpar3	7	1.97295	2.9106
BP	GO:0031214	biomineral tissue development	5/139	170/17859	0.0106557	0.122781	0.106955	Alox15/Fgfr2/Hey2/Fgfr3/Bmp7	5	1.97242	3.77888
BP	GO:0001657	ureteric bud development	4/139	110/17859	0.0107456	0.122781	0.106955	Npnt/Fgfr2/Ptch1/Bmp7	4	1.96877	4.67207
BP	GO:0001892	embryonic placenta development	4/139	110/17859	0.0107456	0.122781	0.106955	Fgfr2/Hey2/Bmp7/Adm	4	1.96877	4.67207
BP	GO:0014909	smooth muscle cell migration	4/139	110/17859	0.0107456	0.122781	0.106955	Pcsk5/Ccn4/Pdgfd/Lpar1	4	1.96877	4.67207
BP	GO:0030509	BMP signaling pathway	5/139	171/17859	0.0109098	0.122781	0.106955	Itga3/Neo1/Sost/Dlx5/Bmp7	5	1.96218	3.75678
BP	GO:0010517	regulation of phospholipase activity	3/139	59/17859	0.0109178	0.122781	0.106955	Fgfr2/Fgfr3/Lpar1	3	1.96187	6.53298
BP	GO:0010712	regulation of collagen metabolic process	3/139	59/17859	0.0109178	0.122781	0.106955	Fgfr3/Creb3l1/Fap	3	1.96187	6.53298
BP	GO:0051784	negative regulation of nuclear division	3/139	59/17859	0.0109178	0.122781	0.106955	Fgfr2/Fgfr3/Bmp7	3	1.96187	6.53298
BP	GO:0050678	regulation of epithelial cell proliferation	8/139	388/17859	0.011065	0.122781	0.106955	Lims2/Tbx18/Fgfr2/Ptch1/Fgfr3/Mmp12/Dlx6/Dlx5	8	1.95605	2.64911
BP	GO:0030316	osteoclast differentiation	4/139	111/17859	0.0110815	0.122781	0.106955	Lilrb4/Farp2/Fgfr3/Ccn4	4	1.9554	4.62998
BP	GO:0055017	cardiac muscle tissue growth	4/139	111/17859	0.0110815	0.122781	0.106955	Ncam1/Fgfr2/Hey2/Ccn4	4	1.9554	4.62998
BP	GO:0072163	mesonephric epithelium development	4/139	111/17859	0.0110815	0.122781	0.106955	Npnt/Fgfr2/Ptch1/Bmp7	4	1.9554	4.62998
BP	GO:0072164	mesonephric tubule development	4/139	111/17859	0.0110815	0.122781	0.106955	Npnt/Fgfr2/Ptch1/Bmp7	4	1.9554	4.62998
BP	GO:0055006	cardiac cell development	4/139	112/17859	0.0114242	0.124679	0.108608	Tbx18/Hey2/Shox2/Ccn4	4	1.94218	4.58864
BP	GO:0032964	collagen biosynthetic process	3/139	60/17859	0.011428	0.124679	0.108608	Rcn3/Creb3l1/P3h4	3	1.94203	6.4241
BP	GO:0002076	osteoblast development	2/139	21/17859	0.0114641	0.124679	0.108608	Gli2/Tnn	2	1.94066	12.2364
BP	GO:0035313	wound healing, spreading of epidermal cells	2/139	21/17859	0.0114641	0.124679	0.108608	Fermt1/Mmp12	2	1.94066	12.2364
BP	GO:0003170	heart valve development	3/139	61/17859	0.0119519	0.128211	0.111684	Hey2/Shox2/Slit3	3	1.92256	6.31879
BP	GO:0060038	cardiac muscle cell proliferation	3/139	61/17859	0.0119519	0.128211	0.111684	Ncam1/Fgfr2/Hey2	3	1.92256	6.31879
BP	GO:0060193	positive regulation of lipase activity	3/139	61/17859	0.0119519	0.128211	0.111684	Fgfr2/Fgfr3/Lpar1	3	1.92256	6.31879
BP	GO:0060349	bone morphogenesis	4/139	114/17859	0.0121297	0.12953	0.112833	Fgfr2/Shox2/Fgfr3/Dlx5	4	1.91615	4.50814
BP	GO:0003229	ventricular cardiac muscle tissue development	3/139	62/17859	0.0124893	0.131034	0.114144	Irx3/Fgfr2/Hey2	3	1.90346	6.21687
BP	GO:0042551	neuron maturation	3/139	62/17859	0.0124893	0.131034	0.114144	Farp2/Cspg4/Lgi4	3	1.90346	6.21687
BP	GO:0045682	regulation of epidermis development	3/139	62/17859	0.0124893	0.131034	0.114144	Ptch1/Hey2/Macroh2a2	3	1.90346	6.21687
BP	GO:0001823	mesonephros development	4/139	115/17859	0.0124927	0.131034	0.114144	Npnt/Fgfr2/Ptch1/Bmp7	4	1.90334	4.46894
BP	GO:0002011	morphogenesis of an epithelial sheet	3/139	63/17859	0.0130404	0.136174	0.118621	Fermt1/Mmp12/Bmp7	3	1.88471	6.11819
BP	GO:0051146	striated muscle cell differentiation	7/139	323/17859	0.0133214	0.138496	0.120643	Trdn/Tbx18/Irx3/Neo1/Hey2/Shox2/Ccn4	7	1.87545	2.78444
BP	GO:0007389	pattern specification process	9/139	484/17859	0.0135219	0.138577	0.120714	Gli2/Anks6/Tbx18/Irx3/Fgfr2/Ptch1/Hey2/Pcsk5/Bmp7	9	1.86896	2.38913
BP	GO:0060443	mammary gland morphogenesis	3/139	64/17859	0.0136053	0.138577	0.120714	Gli2/Fgfr2/Ptch1	3	1.86629	6.02259
BP	GO:0006516	glycoprotein catabolic process	2/139	23/17859	0.0136723	0.138577	0.120714	Gpc1/Mmp12	2	1.86416	11.1723
BP	GO:0045606	positive regulation of epidermal cell differentiation	2/139	23/17859	0.0136723	0.138577	0.120714	Ptch1/Macroh2a2	2	1.86416	11.1723
BP	GO:1902410	mitotic cytokinetic process	2/139	23/17859	0.0136723	0.138577	0.120714	Klhdc8b/Chmp4c	2	1.86416	11.1723
BP	GO:0035148	tube formation	5/139	181/17859	0.0136816	0.138577	0.120714	Irx3/Fgfr2/Ptch1/Bmp7/Adm	5	1.86386	3.54923
BP	GO:0044344	cellular response to fibroblast growth factor stimulus	4/139	120/17859	0.0144119	0.14472	0.126065	Fgfr2/Gpc1/Fgfr3/Creb3l1	4	1.84128	4.28273
BP	GO:0060688	regulation of morphogenesis of a branching structure	3/139	66/17859	0.0147763	0.14472	0.126065	Fgfr2/Shox2/Bmp7	3	1.83043	5.84009
BP	GO:0060419	heart growth	4/139	121/17859	0.0148169	0.14472	0.126065	Ncam1/Fgfr2/Hey2/Ccn4	4	1.82924	4.24734
BP	GO:0003180	aortic valve morphogenesis	2/139	24/17859	0.0148399	0.14472	0.126065	Hey2/Slit3	2	1.82857	10.7068
BP	GO:0003181	atrioventricular valve morphogenesis	2/139	24/17859	0.0148399	0.14472	0.126065	Hey2/Slit3	2	1.82857	10.7068
BP	GO:0010875	positive regulation of cholesterol efflux	2/139	24/17859	0.0148399	0.14472	0.126065	Ptch1/Abca8	2	1.82857	10.7068
BP	GO:0032331	negative regulation of chondrocyte differentiation	2/139	24/17859	0.0148399	0.14472	0.126065	Gli2/Ccn4	2	1.82857	10.7068
BP	GO:0090335	regulation of brown fat cell differentiation	2/139	24/17859	0.0148399	0.14472	0.126065	Metrnl/Bmp7	2	1.82857	10.7068
BP	GO:1900543	negative regulation of purine nucleotide metabolic process	2/139	24/17859	0.0148399	0.14472	0.126065	Entpd1/Pid1	2	1.82857	10.7068
BP	GO:0046620	regulation of organ growth	4/139	122/17859	0.015229	0.146713	0.127801	Ncam1/Fgfr2/Hey2/Ccn4	4	1.81733	4.21253
BP	GO:0071772	response to BMP	5/139	186/17859	0.0152308	0.146713	0.127801	Itga3/Neo1/Sost/Dlx5/Bmp7	5	1.81728	3.45382
BP	GO:0071773	cellular response to BMP stimulus	5/139	186/17859	0.0152308	0.146713	0.127801	Itga3/Neo1/Sost/Dlx5/Bmp7	5	1.81728	3.45382
BP	GO:0048754	branching morphogenesis of an epithelial tube	5/139	188/17859	0.015882	0.152355	0.132716	Gli2/Npnt/Fgfr2/Ptch1/Bmp7	5	1.79909	3.41707
BP	GO:0061337	cardiac conduction	3/139	68/17859	0.0160027	0.152355	0.132716	Trdn/Tbx18/Irx3	3	1.79581	5.66832
BP	GO:0045980	negative regulation of nucleotide metabolic process	2/139	25/17859	0.016049	0.152355	0.132716	Entpd1/Pid1	2	1.79455	10.2786
BP	GO:0014812	muscle cell migration	4/139	124/17859	0.0160747	0.152355	0.132716	Pcsk5/Ccn4/Pdgfd/Lpar1	4	1.79386	4.14458
BP	GO:0033002	muscle cell proliferation	6/139	261/17859	0.016482	0.153386	0.133614	Ncam1/Fgfr2/Hey2/Pcsk5/Ccn4/Pdgfd	6	1.78299	2.95361
BP	GO:0007498	mesoderm development	4/139	125/17859	0.0165085	0.153386	0.133614	Itga3/Irx3/Fgfr2/Bmp7	4	1.78229	4.11142
BP	GO:0042303	molting cycle	4/139	125/17859	0.0165085	0.153386	0.133614	Gli2/Farp2/Fgfr2/Fermt1	4	1.78229	4.11142
BP	GO:0042633	hair cycle	4/139	125/17859	0.0165085	0.153386	0.133614	Gli2/Farp2/Fgfr2/Fermt1	4	1.78229	4.11142
BP	GO:0072009	nephron epithelium development	4/139	125/17859	0.0165085	0.153386	0.133614	Lamb2/Npnt/Irx3/Ptch1	4	1.78229	4.11142
BP	GO:0030282	bone mineralization	4/139	126/17859	0.0169495	0.15582	0.135735	Alox15/Fgfr2/Fgfr3/Bmp7	4	1.77084	4.07879
BP	GO:0001890	placenta development	5/139	192/17859	0.0172398	0.15582	0.135735	Fgfr2/Mme/Hey2/Bmp7/Adm	5	1.76347	3.34589
BP	GO:0048286	lung alveolus development	3/139	70/17859	0.0172847	0.15582	0.135735	Fgfr2/Fgfr3/Mmp12	3	1.76234	5.50637
BP	GO:0030810	positive regulation of nucleotide biosynthetic process	2/139	26/17859	0.0172987	0.15582	0.135735	Nos2/Pid1	2	1.76199	9.88323
BP	GO:0034114	regulation of heterotypic cell-cell adhesion	2/139	26/17859	0.0172987	0.15582	0.135735	Alox15/Bmp7	2	1.76199	9.88323
BP	GO:0097164	ammonium ion metabolic process	2/139	26/17859	0.0172987	0.15582	0.135735	Tph1/Enpp6	2	1.76199	9.88323
BP	GO:1900373	positive regulation of purine nucleotide biosynthetic process	2/139	26/17859	0.0172987	0.15582	0.135735	Nos2/Pid1	2	1.76199	9.88323
BP	GO:2001169	regulation of ATP biosynthetic process	2/139	26/17859	0.0172987	0.15582	0.135735	Entpd1/Pid1	2	1.76199	9.88323
BP	GO:0045444	fat cell differentiation	6/139	265/17859	0.0176286	0.158188	0.137797	Tph1/Metrnl/Scd/Ccn4/Bmp7/Zbtb7c	6	1.75378	2.90903
BP	GO:0071774	response to fibroblast growth factor	4/139	128/17859	0.0178535	0.159599	0.139027	Fgfr2/Gpc1/Fgfr3/Creb3l1	4	1.74828	4.01506
BP	GO:0045684	positive regulation of epidermis development	2/139	27/17859	0.0185884	0.16492	0.143661	Ptch1/Macroh2a2	2	1.73076	9.51719
BP	GO:0090103	cochlea morphogenesis	2/139	27/17859	0.0185884	0.16492	0.143661	Gli2/Tbx18	2	1.73076	9.51719
BP	GO:0050777	negative regulation of immune response	5/139	197/17859	0.0190426	0.168317	0.14662	Alox15/Olfm4/Lilrb4/Tspan6/Mmp12	5	1.72027	3.26096
BP	GO:0001952	regulation of cell-matrix adhesion	4/139	132/17859	0.0197504	0.173035	0.150731	Rhod/Pcsk5/Fermt1/Mmp12	4	1.70442	3.89339
BP	GO:0003171	atrioventricular valve development	2/139	28/17859	0.0199175	0.173035	0.150731	Hey2/Slit3	2	1.70077	9.17729
BP	GO:0060445	branching involved in salivary gland morphogenesis	2/139	28/17859	0.0199175	0.173035	0.150731	Fgfr2/Bmp7	2	1.70077	9.17729
BP	GO:0001707	mesoderm formation	3/139	74/17859	0.0200164	0.173035	0.150731	Itga3/Fgfr2/Bmp7	3	1.69861	5.20873
BP	GO:0009880	embryonic pattern specification	3/139	74/17859	0.0200164	0.173035	0.150731	Fgfr2/Ptch1/Bmp7	3	1.69861	5.20873
BP	GO:0032835	glomerulus development	3/139	74/17859	0.0200164	0.173035	0.150731	Lamb2/Bmp7/Pdgfd	3	1.69861	5.20873
BP	GO:0042060	wound healing	8/139	435/17859	0.0206126	0.177539	0.154654	Alox15/Nos2/Papss2/Fgfr2/Fermt1/Entpd1/Mmp12/Ccn4	8	1.68587	2.36289
BP	GO:0003176	aortic valve development	2/139	29/17859	0.0212852	0.181347	0.15797	Hey2/Slit3	2	1.67192	8.86083
BP	GO:0033688	regulation of osteoblast proliferation	2/139	29/17859	0.0212852	0.181347	0.15797	Tnn/Plxnb1	2	1.67192	8.86083
BP	GO:0070977	bone maturation	2/139	29/17859	0.0212852	0.181347	0.15797	Fgfr3/Plxnb1	2	1.67192	8.86083
BP	GO:0048645	animal organ formation	3/139	76/17859	0.0214663	0.181579	0.158173	Gli2/Fgfr2/Bmp7	3	1.66824	5.07166
BP	GO:0051781	positive regulation of cell division	3/139	76/17859	0.0214663	0.181579	0.158173	Mrgprx2/Fgfr2/Pdgfd	3	1.66824	5.07166
BP	GO:0003007	heart morphogenesis	6/139	278/17859	0.0217319	0.183169	0.159558	Fgfr2/Ptch1/Hey2/Shox2/Slit3/Bmp7	6	1.6629	2.77299
BP	GO:0022409	positive regulation of cell-cell adhesion	6/139	280/17859	0.0224159	0.187239	0.163103	Alox15/Lilrb4/Tbx18/Vtcn1/Igfbp2/Bmp7	6	1.64944	2.75319
BP	GO:0003081	regulation of systemic arterial blood pressure by renin-angiotensin	2/139	30/17859	0.0226908	0.187239	0.163103	Cpa3/Pcsk5	2	1.64415	8.56547
BP	GO:0018126	protein hydroxylation	2/139	30/17859	0.0226908	0.187239	0.163103	P4ha2/P3h4	2	1.64415	8.56547
BP	GO:0048596	embryonic camera-type eye morphogenesis	2/139	30/17859	0.0226908	0.187239	0.163103	Aldh1a1/Bmp7	2	1.64415	8.56547
BP	GO:0060037	pharyngeal system development	2/139	30/17859	0.0226908	0.187239	0.163103	Ptch1/Bmp7	2	1.64415	8.56547
BP	GO:0072012	glomerulus vasculature development	2/139	30/17859	0.0226908	0.187239	0.163103	Bmp7/Pdgfd	2	1.64415	8.56547
BP	GO:0030177	positive regulation of Wnt signaling pathway	4/139	138/17859	0.0228214	0.187594	0.163413	Fgfr2/Fgfr3/Ccn4/Dlx5	4	1.64166	3.72412
BP	GO:0048332	mesoderm morphogenesis	3/139	78/17859	0.0229723	0.187594	0.163413	Itga3/Fgfr2/Bmp7	3	1.63879	4.94162
BP	GO:0098586	cellular response to virus	3/139	78/17859	0.0229723	0.187594	0.163413	Gli2/Tspan6/Mmp12	3	1.63879	4.94162
BP	GO:0014855	striated muscle cell proliferation	3/139	79/17859	0.0237464	0.191919	0.16718	Ncam1/Fgfr2/Hey2	3	1.6244	4.87906
BP	GO:0010001	glial cell differentiation	6/139	284/17859	0.0238272	0.191919	0.16718	Lamb2/Mxra8/Gpc1/Fgfr3/Lgi4/Lpar1	6	1.62293	2.71441
BP	GO:0048588	developmental cell growth	6/139	284/17859	0.0238272	0.191919	0.16718	Lamb2/Map2/Tnn/Ccn4/Lpar3/Slit3	6	1.62293	2.71441
BP	GO:0060560	developmental growth involved in morphogenesis	6/139	284/17859	0.0238272	0.191919	0.16718	Lamb2/Fgfr2/Map2/Tnn/Lpar3/Slit3	6	1.62293	2.71441
BP	GO:0010460	positive regulation of heart rate	2/139	31/17859	0.0241338	0.192418	0.167615	Hey2/Adm	2	1.61737	8.28916
BP	GO:0048333	mesodermal cell differentiation	2/139	31/17859	0.0241338	0.192418	0.167615	Itga3/Fgfr2	2	1.61737	8.28916
BP	GO:0061037	negative regulation of cartilage development	2/139	31/17859	0.0241338	0.192418	0.167615	Gli2/Ccn4	2	1.61737	8.28916
BP	GO:0060191	regulation of lipase activity	3/139	80/17859	0.0245345	0.194954	0.169824	Fgfr2/Fgfr3/Lpar1	3	1.61022	4.81808
BP	GO:0071695	anatomical structure maturation	6/139	288/17859	0.0252971	0.196897	0.171517	Farp2/Cspg4/Fgfr3/Fermt1/Lgi4/Plxnb1	6	1.59693	2.67671
BP	GO:0007422	peripheral nervous system development	3/139	81/17859	0.0253367	0.196897	0.171517	Lamb2/Gpc1/Lgi4	3	1.59625	4.75859
BP	GO:0014068	positive regulation of phosphatidylinositol 3-kinase signaling	3/139	81/17859	0.0253367	0.196897	0.171517	Unc5b/Pdgfd/Plxnb1	3	1.59625	4.75859
BP	GO:0060415	muscle tissue morphogenesis	3/139	81/17859	0.0253367	0.196897	0.171517	Fgfr2/Hey2/Shox2	3	1.59625	4.75859
BP	GO:0061180	mammary gland epithelium development	3/139	81/17859	0.0253367	0.196897	0.171517	Gli2/Fgfr2/Ptch1	3	1.59625	4.75859
BP	GO:0050767	regulation of neurogenesis	8/139	453/17859	0.0254856	0.196897	0.171517	Map2/Mme/Hey2/Shox2/Fgfr3/Lpar3/Bmp7/Plxnb1	8	1.59371	2.269
BP	GO:0014065	phosphatidylinositol 3-kinase signaling	4/139	143/17859	0.025591	0.196897	0.171517	Unc5b/Pdgfd/Ptpn13/Plxnb1	4	1.59191	3.5939
BP	GO:0021904	dorsal/ventral neural tube patterning	2/139	32/17859	0.0256133	0.196897	0.171517	Gli2/Ptch1	2	1.59153	8.03013
BP	GO:0061437	renal system vasculature development	2/139	32/17859	0.0256133	0.196897	0.171517	Bmp7/Pdgfd	2	1.59153	8.03013
BP	GO:0061440	kidney vasculature development	2/139	32/17859	0.0256133	0.196897	0.171517	Bmp7/Pdgfd	2	1.59153	8.03013
BP	GO:0031069	hair follicle morphogenesis	2/139	33/17859	0.0271289	0.205866	0.179329	Gli2/Fgfr2	2	1.56657	7.78679
BP	GO:0040036	regulation of fibroblast growth factor receptor signaling pathway	2/139	33/17859	0.0271289	0.205866	0.179329	Gpc1/Creb3l1	2	1.56657	7.78679
BP	GO:0048799	animal organ maturation	2/139	33/17859	0.0271289	0.205866	0.179329	Fgfr3/Plxnb1	2	1.56657	7.78679
BP	GO:1903579	negative regulation of ATP metabolic process	2/139	33/17859	0.0271289	0.205866	0.179329	Entpd1/Pid1	2	1.56657	7.78679
BP	GO:0003151	outflow tract morphogenesis	3/139	84/17859	0.0278271	0.208787	0.181874	Fgfr2/Hey2/Bmp7	3	1.55553	4.58864
BP	GO:0072078	nephron tubule morphogenesis	3/139	84/17859	0.0278271	0.208787	0.181874	Npnt/Irx3/Ptch1	3	1.55553	4.58864
BP	GO:0035265	organ growth	5/139	218/17859	0.0279562	0.208787	0.181874	Ncam1/Fgfr2/Hey2/Evc/Ccn4	5	1.55352	2.94684
BP	GO:0048771	tissue remodeling	5/139	218/17859	0.0279562	0.208787	0.181874	Tph1/Cspg4/Nos2/Fgfr3/P3h4	5	1.55352	2.94684
BP	GO:0055001	muscle cell development	5/139	218/17859	0.0279562	0.208787	0.181874	Tbx18/Hey2/Shox2/Ccn4/Adm	5	1.55352	2.94684
BP	GO:0031345	negative regulation of cell projection organization	5/139	219/17859	0.0284367	0.211553	0.184284	Itga3/Cspg4/Neo1/Map2/Lpar1	5	1.54612	2.93338
BP	GO:1901136	carbohydrate derivative catabolic process	4/139	148/17859	0.0285548	0.211553	0.184284	Aldh1a1/Gpc1/Entpd1/Mmp12	4	1.54432	3.47249
BP	GO:0003416	endochondral bone growth	2/139	34/17859	0.0286799	0.211553	0.184284	Fgfr2/Evc	2	1.54242	7.55777
BP	GO:0072088	nephron epithelium morphogenesis	3/139	85/17859	0.0286852	0.211553	0.184284	Npnt/Irx3/Ptch1	3	1.54234	4.53466
BP	GO:0003002	regionalization	7/139	379/17859	0.0289339	0.212723	0.185302	Gli2/Tbx18/Irx3/Fgfr2/Ptch1/Hey2/Pcsk5	7	1.53859	2.37302
BP	GO:0042063	gliogenesis	7/139	380/17859	0.0292921	0.214688	0.187014	Lamb2/Cspg4/Mxra8/Gpc1/Fgfr3/Lgi4/Lpar1	7	1.53325	2.36677
BP	GO:0003209	cardiac atrium morphogenesis	2/139	35/17859	0.0302655	0.218262	0.190128	Hey2/Shox2	2	1.51905	7.34183
BP	GO:0030574	collagen catabolic process	2/139	35/17859	0.0302655	0.218262	0.190128	Mmp12/Fap	2	1.51905	7.34183
BP	GO:0033687	osteoblast proliferation	2/139	35/17859	0.0302655	0.218262	0.190128	Tnn/Plxnb1	2	1.51905	7.34183
BP	GO:0045746	negative regulation of Notch signaling pathway	2/139	35/17859	0.0302655	0.218262	0.190128	Hey2/Bmp7	2	1.51905	7.34183
BP	GO:1905314	semi-lunar valve development	2/139	35/17859	0.0302655	0.218262	0.190128	Hey2/Slit3	2	1.51905	7.34183
BP	GO:0007189	adenylate cyclase-activating G protein-coupled receptor signaling pathway	4/139	151/17859	0.0304273	0.218262	0.190128	Adgrg2/Lpar3/Lpar1/Adm	4	1.51674	3.4035
BP	GO:0032526	response to retinoic acid	4/139	151/17859	0.0304273	0.218262	0.190128	Aldh1a1/Fgfr2/Ptch1/Igfbp2	4	1.51674	3.4035
BP	GO:0050680	negative regulation of epithelial cell proliferation	4/139	152/17859	0.0310672	0.222177	0.193538	Lims2/Fgfr2/Ptch1/Fgfr3	4	1.5077	3.38111
BP	GO:0003281	ventricular septum development	3/139	88/17859	0.0313432	0.222801	0.194081	Fgfr2/Hey2/Slit3	3	1.50386	4.38007
BP	GO:0048644	muscle organ morphogenesis	3/139	88/17859	0.0313432	0.222801	0.194081	Fgfr2/Hey2/Shox2	3	1.50386	4.38007
BP	GO:0042476	odontogenesis	4/139	153/17859	0.031715	0.223956	0.195087	Gli2/Fgfr2/Bmp7/Adm	4	1.49874	3.35901
BP	GO:0009954	proximal/distal pattern formation	2/139	36/17859	0.0318852	0.223956	0.195087	Gli2/Irx3	2	1.49641	7.13789
BP	GO:0010874	regulation of cholesterol efflux	2/139	36/17859	0.0318852	0.223956	0.195087	Ptch1/Abca8	2	1.49641	7.13789
BP	GO:0014044	Schwann cell development	2/139	36/17859	0.0318852	0.223956	0.195087	Lamb2/Lgi4	2	1.49641	7.13789
BP	GO:0031640	killing of cells of other organism	3/139	89/17859	0.0322569	0.224562	0.195615	Cxcl14/Defa10/Nos2	3	1.49138	4.33085
BP	GO:0061333	renal tubule morphogenesis	3/139	89/17859	0.0322569	0.224562	0.195615	Npnt/Irx3/Ptch1	3	1.49138	4.33085
BP	GO:1900542	regulation of purine nucleotide metabolic process	3/139	89/17859	0.0322569	0.224562	0.195615	Nos2/Entpd1/Pid1	3	1.49138	4.33085
BP	GO:0001838	embryonic epithelial tube formation	4/139	155/17859	0.0330344	0.228213	0.198796	Irx3/Ptch1/Bmp7/Adm	4	1.48103	3.31566
BP	GO:0006140	regulation of nucleotide metabolic process	3/139	90/17859	0.0331846	0.228213	0.198796	Nos2/Entpd1/Pid1	3	1.47906	4.28273
BP	GO:0035886	vascular associated smooth muscle cell differentiation	2/139	37/17859	0.0335384	0.228213	0.198796	Hey2/Adm	2	1.47446	6.94497
BP	GO:0036120	cellular response to platelet-derived growth factor stimulus	2/139	37/17859	0.0335384	0.228213	0.198796	Pcsk5/Pdgfd	2	1.47446	6.94497
BP	GO:0044319	wound healing, spreading of cells	2/139	37/17859	0.0335384	0.228213	0.198796	Fermt1/Mmp12	2	1.47446	6.94497
BP	GO:0061384	heart trabecula morphogenesis	2/139	37/17859	0.0335384	0.228213	0.198796	Hey2/Bmp7	2	1.47446	6.94497
BP	GO:0090505	epiboly involved in wound healing	2/139	37/17859	0.0335384	0.228213	0.198796	Fermt1/Mmp12	2	1.47446	6.94497
BP	GO:0008544	epidermis development	6/139	308/17859	0.0335551	0.228213	0.198796	Gli2/Fgfr2/Ptch1/Hey2/Fermt1/Macroh2a2	6	1.47424	2.5029
BP	GO:0007188	adenylate cyclase-modulating G protein-coupled receptor signaling pathway	5/139	231/17859	0.0346134	0.233484	0.203387	Adgrg2/Lpar3/Lpar1/Adm/Grm4	5	1.46076	2.781
BP	GO:0009165	nucleotide biosynthetic process	5/139	231/17859	0.0346134	0.233484	0.203387	Qprt/Nos2/Papss2/Entpd1/Pid1	5	1.46076	2.781
BP	GO:0060562	epithelial tube morphogenesis	7/139	394/17859	0.0346268	0.233484	0.203387	Gli2/Npnt/Irx3/Fgfr2/Ptch1/Bmp7/Adm	7	1.46059	2.28268
BP	GO:0032373	positive regulation of sterol transport	2/139	38/17859	0.0352245	0.23483	0.20456	Ptch1/Abca8	2	1.45316	6.76221
BP	GO:0032376	positive regulation of cholesterol transport	2/139	38/17859	0.0352245	0.23483	0.20456	Ptch1/Abca8	2	1.45316	6.76221
BP	GO:0036119	response to platelet-derived growth factor	2/139	38/17859	0.0352245	0.23483	0.20456	Pcsk5/Pdgfd	2	1.45316	6.76221
BP	GO:0090504	epiboly	2/139	38/17859	0.0352245	0.23483	0.20456	Fermt1/Mmp12	2	1.45316	6.76221
BP	GO:0048762	mesenchymal cell differentiation	5/139	234/17859	0.0362777	0.240493	0.209493	Fgfr2/Hey2/Hnrnpab/Vasn/Bmp7	5	1.44036	2.74534
BP	GO:1901293	nucleoside phosphate biosynthetic process	5/139	234/17859	0.0362777	0.240493	0.209493	Qprt/Nos2/Papss2/Entpd1/Pid1	5	1.44036	2.74534
BP	GO:0032506	cytokinetic process	2/139	39/17859	0.0369428	0.240766	0.20973	Klhdc8b/Chmp4c	2	1.43247	6.58882
BP	GO:0048048	embryonic eye morphogenesis	2/139	39/17859	0.0369428	0.240766	0.20973	Aldh1a1/Bmp7	2	1.43247	6.58882
BP	GO:0048730	epidermis morphogenesis	2/139	39/17859	0.0369428	0.240766	0.20973	Gli2/Fgfr2	2	1.43247	6.58882
BP	GO:0051482	positive regulation of cytosolic calcium ion concentration involved in phospholipase C-activating G protein-coupled signaling pathway	2/139	39/17859	0.0369428	0.240766	0.20973	Lpar3/Lpar1	2	1.43247	6.58882
BP	GO:0070306	lens fiber cell differentiation	2/139	39/17859	0.0369428	0.240766	0.20973	Fgfr2/Fgfr3	2	1.43247	6.58882
BP	GO:0098868	bone growth	2/139	39/17859	0.0369428	0.240766	0.20973	Fgfr2/Evc	2	1.43247	6.58882
BP	GO:0002088	lens development in camera-type eye	3/139	94/17859	0.037033	0.240766	0.20973	Fgfr2/Fgfr3/Cryba4	3	1.43141	4.10049
BP	GO:0016485	protein processing	5/139	237/17859	0.0379908	0.244549	0.213026	Fam111a/Cma1/Ptch1/Mme/Pcsk5	5	1.42032	2.71059
BP	GO:0045664	regulation of neuron differentiation	5/139	237/17859	0.0379908	0.244549	0.213026	Gli2/Nrep/Irx3/Hey2/Bmp7	5	1.42032	2.71059
BP	GO:0009798	axis specification	3/139	95/17859	0.0380294	0.244549	0.213026	Tbx18/Ptch1/Hey2	3	1.41988	4.05733
BP	GO:0021954	central nervous system neuron development	3/139	95/17859	0.0380294	0.244549	0.213026	Gli2/Fgfr2/Map2	3	1.41988	4.05733
BP	GO:1900181	negative regulation of protein localization to nucleus	2/139	40/17859	0.0386928	0.248139	0.216153	Lilrb4/Fermt1	2	1.41237	6.4241
BP	GO:0021536	diencephalon development	3/139	96/17859	0.0390394	0.249683	0.217498	Gli2/Ncam1/Pitx1	3	1.4085	4.01506
BP	GO:0007435	salivary gland morphogenesis	2/139	41/17859	0.0404739	0.25677	0.223671	Fgfr2/Bmp7	2	1.39283	6.26742
BP	GO:0021522	spinal cord motor neuron differentiation	2/139	41/17859	0.0404739	0.25677	0.223671	Gli2/Ptch1	2	1.39283	6.26742
BP	GO:0097009	energy homeostasis	2/139	41/17859	0.0404739	0.25677	0.223671	Irx3/Metrnl	2	1.39283	6.26742
BP	GO:0030901	midbrain development	3/139	98/17859	0.0411002	0.260044	0.226524	Cma1/Fgfr2/Fgfr3	3	1.38616	3.93312
BP	GO:0031099	regeneration	6/139	325/17859	0.0418141	0.263854	0.229842	Lamb2/Ncam1/Nrep/Ptch1/Neo1/Adm	6	1.37868	2.37198
BP	GO:0010977	negative regulation of neuron projection development	4/139	168/17859	0.0423867	0.266754	0.232368	Cspg4/Neo1/Map2/Lpar1	4	1.37277	3.0591
BP	GO:0070372	regulation of ERK1 and ERK2 cascade	6/139	327/17859	0.042863	0.269034	0.234355	Alox15/Npnt/Fgfr2/Fgfr3/Arhgap8/Pdgfd	6	1.36792	2.35747
BP	GO:0001708	cell fate specification	3/139	100/17859	0.043215	0.269808	0.235029	Gli2/Tbx18/Ptch1	3	1.36437	3.85446
BP	GO:0050829	defense response to Gram-negative bacterium	3/139	100/17859	0.043215	0.269808	0.235029	Defa10/Nos2/Adm	3	1.36437	3.85446
BP	GO:0003230	cardiac atrium development	2/139	43/17859	0.0441269	0.273332	0.238099	Hey2/Shox2	2	1.3553	5.97591
BP	GO:0031076	embryonic camera-type eye development	2/139	43/17859	0.0441269	0.273332	0.238099	Aldh1a1/Bmp7	2	1.3553	5.97591
BP	GO:0045880	positive regulation of smoothened signaling pathway	2/139	43/17859	0.0441269	0.273332	0.238099	Evc/Shox2	2	1.3553	5.97591
BP	GO:0045445	myoblast differentiation	3/139	101/17859	0.0442925	0.27364	0.238367	Cxcl14/Boc/Pitx1	3	1.35367	3.8163
BP	GO:0001942	hair follicle development	3/139	102/17859	0.0453834	0.277474	0.241706	Gli2/Fgfr2/Fermt1	3	1.3431	3.77888
BP	GO:0019935	cyclic-nucleotide-mediated signaling	3/139	102/17859	0.0453834	0.277474	0.241706	Nos2/Lpar1/Adm	3	1.3431	3.77888
BP	GO:0030510	regulation of BMP signaling pathway	3/139	102/17859	0.0453834	0.277474	0.241706	Itga3/Neo1/Sost	3	1.3431	3.77888
BP	GO:0070167	regulation of biomineral tissue development	3/139	102/17859	0.0453834	0.277474	0.241706	Hey2/Fgfr3/Bmp7	3	1.3431	3.77888
BP	GO:0006904	vesicle docking involved in exocytosis	2/139	44/17859	0.0459977	0.278345	0.242466	Ncam1/Rab15	2	1.33726	5.84009
BP	GO:0045823	positive regulation of heart contraction	2/139	44/17859	0.0459977	0.278345	0.242466	Hey2/Adm	2	1.33726	5.84009
BP	GO:0046006	regulation of activated T cell proliferation	2/139	44/17859	0.0459977	0.278345	0.242466	Lilrb4/Igfbp2	2	1.33726	5.84009
BP	GO:1900026	positive regulation of substrate adhesion-dependent cell spreading	2/139	44/17859	0.0459977	0.278345	0.242466	Olfm4/Lims2	2	1.33726	5.84009
BP	GO:0050772	positive regulation of axonogenesis	3/139	103/17859	0.0464876	0.28059	0.244421	Shox2/Lpar3/Plxnb1	3	1.33266	3.74219
BP	GO:0072080	nephron tubule development	3/139	104/17859	0.047605	0.2838	0.247217	Npnt/Irx3/Ptch1	3	1.32235	3.70621
BP	GO:0090288	negative regulation of cellular response to growth factor stimulus	3/139	104/17859	0.047605	0.2838	0.247217	Gpc1/Creb3l1/Sost	3	1.32235	3.70621
BP	GO:0001990	regulation of systemic arterial blood pressure by hormone	2/139	45/17859	0.0478973	0.2838	0.247217	Cpa3/Pcsk5	2	1.31969	5.71031
BP	GO:0030279	negative regulation of ossification	2/139	45/17859	0.0478973	0.2838	0.247217	Tph1/Sost	2	1.31969	5.71031
BP	GO:0030501	positive regulation of bone mineralization	2/139	45/17859	0.0478973	0.2838	0.247217	Fgfr3/Bmp7	2	1.31969	5.71031
BP	GO:0045981	positive regulation of nucleotide metabolic process	2/139	45/17859	0.0478973	0.2838	0.247217	Nos2/Pid1	2	1.31969	5.71031
BP	GO:1900544	positive regulation of purine nucleotide metabolic process	2/139	45/17859	0.0478973	0.2838	0.247217	Nos2/Pid1	2	1.31969	5.71031
BP	GO:0042552	myelination	4/139	175/17859	0.0479814	0.2838	0.247217	Gpc1/Fgfr3/Lgi4/Lpar1	4	1.31893	2.93673
BP	GO:0007265	Ras protein signal transduction	6/139	337/17859	0.0483557	0.285298	0.248523	Itga3/Srgap1/Farp2/Rab15/Rerg/Lpar1	6	1.31555	2.28751
BP	GO:0061844	antimicrobial humoral immune response mediated by antimicrobial peptide	3/139	105/17859	0.0487356	0.286823	0.24985	Cxcl14/Defa10/Adm	3	1.31215	3.67091
BP	GO:0007272	ensheathment of neurons	4/139	177/17859	0.0496517	0.289226	0.251944	Gpc1/Fgfr3/Lgi4/Lpar1	4	1.30407	2.90355
BP	GO:0008366	axon ensheathment	4/139	177/17859	0.0496517	0.289226	0.251944	Gpc1/Fgfr3/Lgi4/Lpar1	4	1.30407	2.90355
BP	GO:0035137	hindlimb morphogenesis	2/139	46/17859	0.0498251	0.289226	0.251944	Ptch1/Pitx1	2	1.30255	5.58617
BP	GO:0042475	odontogenesis of dentin-containing tooth	3/139	106/17859	0.0498793	0.289226	0.251944	Gli2/Bmp7/Adm	3	1.30208	3.63628
BP	GO:0048704	embryonic skeletal system morphogenesis	3/139	106/17859	0.0498793	0.289226	0.251944	Fgfr2/Shox2/Bmp7	3	1.30208	3.63628
BP	GO:0098773	skin epidermis development	3/139	106/17859	0.0498793	0.289226	0.251944	Gli2/Fgfr2/Fermt1	3	1.30208	3.63628
CC	GO:0031012	extracellular matrix	15/144	403/18211	7.3285e-07	8.81204e-05	8.53705e-05	Lamb2/Ccdc80/Zp2/Npnt/Fgfr2/Gpc1/Kazald1/Fbln7/Entpd1/Mmp12/Tnn/Adamts14/Ccn4/Vasn/Bmp7	15	6.13499	4.70714
CC	GO:0030312	external encapsulating structure	15/144	405/18211	7.79827e-07	8.81204e-05	8.53705e-05	Lamb2/Ccdc80/Zp2/Npnt/Fgfr2/Gpc1/Kazald1/Fbln7/Entpd1/Mmp12/Tnn/Adamts14/Ccn4/Vasn/Bmp7	15	6.108	4.6839
CC	GO:0062023	collagen-containing extracellular matrix	10/144	244/18211	2.47723e-05	0.00186618	0.00180795	Lamb2/Ccdc80/Zp2/Npnt/Fgfr2/Gpc1/Kazald1/Entpd1/Tnn/Bmp7	10	4.60603	5.183
CC	GO:1990635	proximal dendrite	2/144	11/18211	0.00325907	0.174272	0.168833	Map2/Pcsk5	2	2.48691	22.9937
CC	GO:0044294	dendritic growth cone	2/144	12/18211	0.00389067	0.174272	0.168833	Ptch1/Map2	2	2.40998	21.0775
CC	GO:0005788	endoplasmic reticulum lumen	4/144	85/18211	0.00462668	0.174272	0.168833	P4ha2/Selenom/Rcn3/Fkbp9	4	2.33473	5.95131
CC	GO:0005614	interstitial matrix	2/144	17/18211	0.0078124	0.222591	0.215645	Ccdc80/Kazald1	2	2.10722	14.8783
CC	GO:0031258	lamellipodium membrane	2/144	18/18211	0.00874368	0.222591	0.215645	Cspg4/Fap	2	2.05831	14.0517
CC	GO:0030426	growth cone	6/144	227/18211	0.00942098	0.222591	0.215645	Exoc7/Itga3/Ncam1/Ptch1/Map2/Boc	6	2.0259	3.34269
CC	GO:0044292	dendrite terminus	2/144	20/18211	0.0107467	0.222591	0.215645	Ptch1/Map2	2	1.96872	12.6465
CC	GO:0030427	site of polarized growth	6/144	234/18211	0.0108341	0.222591	0.215645	Exoc7/Itga3/Ncam1/Ptch1/Map2/Boc	6	1.96521	3.2427
CC	GO:0005604	basement membrane	4/144	115/18211	0.0131816	0.242519	0.234951	Lamb2/Ccdc80/Npnt/Entpd1	4	1.88003	4.39879
CC	GO:0030496	midbody	5/144	179/18211	0.0139502	0.242519	0.234951	Exoc7/Klhdc8b/Ptch1/Chmp4c/Ptpn13	5	1.85542	3.53255
CC	GO:0043198	dendritic shaft	3/144	70/18211	0.0180253	0.29098	0.2819	Map2/Lpar1/Grm4	3	1.74412	5.41994
CC	GO:0090543	Flemming body	2/144	29/18211	0.0219257	0.318252	0.308321	Exoc7/Chmp4c	2	1.65905	8.72174
CC	GO:0150034	distal axon	8/144	439/18211	0.0235523	0.318252	0.308321	Exoc7/Itga3/Ncam1/Ptch1/Map2/Boc/Tnn/Grm4	8	1.62797	2.30461
CC	GO:0060076	excitatory synapse	3/144	78/18211	0.0239393	0.318252	0.308321	Itga3/Fgfr2/Grm4	3	1.62089	4.86405
CC	GO:0044295	axonal growth cone	2/144	43/18211	0.0454033	0.570064	0.552274	Ptch1/Boc	2	1.34291	5.88211
MF	GO:0008201	heparin binding	10/126	160/16532	4.00114e-07	0.000110432	0.00010403	Tpsb2/Ccdc80/Ncam1/Ptch1/Fbln7/Sost/Ltbp2/Ccn4/Slit3/Bmp7	10	6.39782	8.2004
MF	GO:0005539	glycosaminoglycan binding	11/126	216/16532	8.01565e-07	0.000110616	0.000104203	Tpsb2/Ccdc80/Ncam1/Susd5/Ptch1/Fbln7/Sost/Ltbp2/Ccn4/Slit3/Bmp7	11	6.09606	6.6818
MF	GO:0050839	cell adhesion molecule binding	11/126	280/16532	9.80806e-06	0.000902341	0.000850032	Olfm4/Lamb2/Itga3/Npnt/Nos2/Neo1/Fermt1/Tnn/Ccn4/Cdh15/Fap	11	5.00842	5.15454
MF	GO:0019838	growth factor binding	8/126	149/16532	1.84694e-05	0.00127439	0.00120051	Fgfr2/Gpc1/Kazald1/Fgfr3/Igfbp2/Ltbp2/Ccn4/Vasn	8	4.73355	7.04464
MF	GO:1901681	sulfur compound binding	10/126	265/16532	3.56223e-05	0.00196635	0.00185236	Tpsb2/Ccdc80/Ncam1/Ptch1/Fbln7/Sost/Ltbp2/Ccn4/Slit3/Bmp7	10	4.44828	4.95118
MF	GO:0005178	integrin binding	7/126	136/16532	8.17462e-05	0.00376033	0.00354234	Lamb2/Itga3/Npnt/Fermt1/Tnn/Ccn4/Fap	7	4.08753	6.75327
MF	GO:0005518	collagen binding	5/126	74/16532	0.000251239	0.00990598	0.00933172	Itga3/Cspg4/Gpc1/Mmp12/P3h4	5	3.59991	8.86529
MF	GO:0017134	fibroblast growth factor binding	3/126	25/16532	0.000879517	0.0303433	0.0285843	Fgfr2/Gpc1/Fgfr3	3	3.05576	15.7448
MF	GO:0005520	insulin-like growth factor binding	3/126	29/16532	0.00136659	0.0419088	0.0394793	Kazald1/Igfbp2/Ccn4	3	2.86436	13.5731
MF	GO:0045296	cadherin binding	4/126	66/16532	0.00160974	0.0444287	0.0418531	Olfm4/Nos2/Neo1/Cdh15	4	2.79325	7.9519
MF	GO:0004175	endopeptidase activity	10/126	444/16532	0.00212511	0.0533209	0.0502298	Tpsb2/Tpsab1/Capn6/Cma1/Mme/Bmp1/Pcsk5/Mmp12/Adamts14/Fap	10	2.67262	2.9551
MF	GO:0070700	BMP receptor binding	2/126	14/16532	0.00493916	0.113601	0.107015	Neo1/Bmp7	2	2.30635	18.7438
MF	GO:0045125	bioactive lipid receptor activity	2/126	16/16532	0.00644868	0.13691	0.128974	Lpar3/Lpar1	2	2.19053	16.4008
MF	GO:0004222	metalloendopeptidase activity	4/126	110/16532	0.00998275	0.196803	0.185394	Mme/Bmp1/Mmp12/Adamts14	4	2.00075	4.77114
MF	GO:0004602	glutathione peroxidase activity	2/126	23/16532	0.0131317	0.241624	0.227616	Gpx4/Gpx7	2	1.88168	11.4092
MF	GO:0070696	transmembrane receptor protein serine/threonine kinase binding	2/126	24/16532	0.0142548	0.245895	0.23164	Neo1/Bmp7	2	1.84604	10.9339
MF	GO:0004252	serine-type endopeptidase activity	5/126	195/16532	0.0168229	0.263136	0.247881	Tpsb2/Tpsab1/Cma1/Pcsk5/Fap	5	1.7741	3.36427
MF	GO:0008237	metallopeptidase activity	5/126	196/16532	0.017161	0.263136	0.247881	Cpa3/Mme/Bmp1/Mmp12/Adamts14	5	1.76546	3.3471
MF	GO:0008236	serine-type peptidase activity	5/126	210/16532	0.022375	0.295501	0.27837	Tpsb2/Tpsab1/Cma1/Pcsk5/Fap	5	1.65024	3.12396
MF	GO:0001227	DNA-binding transcription repressor activity, RNA polymerase II-specific	6/126	289/16532	0.0233711	0.295501	0.27837	Foxs1/Tbx18/Irx3/Prdm5/Hey2/Creb3l1	6	1.63132	2.72401
MF	GO:0001217	DNA-binding transcription repressor activity	6/126	290/16532	0.0237208	0.295501	0.27837	Foxs1/Tbx18/Irx3/Prdm5/Hey2/Creb3l1	6	1.62487	2.71461
MF	GO:0017171	serine hydrolase activity	5/126	215/16532	0.0244612	0.295501	0.27837	Tpsb2/Tpsab1/Cma1/Pcsk5/Fap	5	1.61152	3.05131
MF	GO:0033612	receptor serine/threonine kinase binding	2/126	32/16532	0.0246251	0.295501	0.27837	Neo1/Bmp7	2	1.60862	8.2004
MF	GO:0043236	laminin binding	2/126	33/16532	0.026085	0.299978	0.282588	Itga3/Gpc1	2	1.58361	7.9519
MF	GO:0001968	fibronectin binding	2/126	34/16532	0.0275793	0.304475	0.286824	Itga3/Ccdc80	2	1.55942	7.71802
MF	GO:0001216	DNA-binding transcription activator activity	8/126	483/16532	0.0315837	0.335273	0.315837	Gli2/Plagl1/Irx3/Prdm5/Creb3l1/Sp7/Pitx1/Dlx5	8	1.50054	2.17319
MF	GO:0008238	exopeptidase activity	3/126	97/16532	0.0379834	0.383939	0.361681	Cpa3/Mme/Fap	3	1.42041	4.05793
MF	GO:0001965	G-protein alpha-subunit binding	2/126	41/16532	0.0389503	0.383939	0.361681	Lpar3/Lpar1	2	1.40949	6.40031
MF	GO:0005044	scavenger receptor activity	2/126	46/16532	0.0479753	0.456593	0.430124	Ackr4/Scarf2	2	1.31898	5.70462

## Sheet: Sheet2
Type	ID	Description	GeneRatio	BgRatio	pvalue	p.adjust	qvalue	geneID	Count	Enrichment.Score	Fold.Enrichment
KEGG	rno04360	Axon guidance	10/74	184/10968	3.92094e-07	5.68537e-05	5.28296e-05	Srgap1/Rhod/Ptch1/Neo1/Pard6g/Boc/Unc5b/Slit3/Bmp7/Plxnb1	10	6.40661	8.05523
KEGG	rno04614	Renin-angiotensin system	4/74	34/10968	7.59602e-05	0.00550712	0.00511732	Mcpt1l1/Cpa3/Cma1/Mme	4	4.11941	17.4372
KEGG	rno04340	Hedgehog signaling pathway	4/74	52/10968	0.000404589	0.0180007	0.0167266	Gli2/Ptch1/Evc/Boc	4	3.39299	11.4012
KEGG	rno04015	Rap1 signaling pathway	7/74	216/10968	0.00061301	0.0180007	0.0167266	Farp2/Fgfr2/Fgfr3/Pard6g/Lpar3/Pdgfd/Lpar1	7	3.21253	4.8033
KEGG	rno04151	PI3K-Akt signaling pathway	9/74	356/10968	0.000620714	0.0180007	0.0167266	Lamb2/Itga3/Fgfr2/Fgfr3/Creb3l1/Tnn/Lpar3/Pdgfd/Lpar1	9	3.20711	3.74704
KEGG	rno04512	ECM-receptor interaction	4/74	90/10968	0.00314947	0.0761122	0.0707249	Lamb2/Itga3/Npnt/Tnn	4	2.50176	6.58739
KEGG	rno04216	Ferroptosis	3/74	48/10968	0.00410178	0.0849655	0.0789516	Alox15/Gpx4/Ncoa4	3	2.38703	9.26351
KEGG	rno00534	Glycosaminoglycan biosynthesis - heparan sulfate / heparin	2/74	24/10968	0.0112603	0.204093	0.189647	Hs3st3b1/Extl1	2	1.94845	12.3514
KEGG	rno01521	EGFR tyrosine kinase inhibitor resistance	3/74	83/10968	0.0184282	0.273718	0.254344	Fgfr2/Fgfr3/Pdgfd	3	1.73452	5.35721
KEGG	rno04072	Phospholipase D signaling pathway	4/74	151/10968	0.0188771	0.273718	0.254344	Lpar3/Pdgfd/Lpar1/Grm4	4	1.72406	3.92626
KEGG	rno04810	Regulation of actin cytoskeleton	5/74	240/10968	0.0228366	0.301028	0.279721	Itga3/Fgfr2/Fgfr3/Pdgfd/Lpar1	5	1.64137	3.08784
KEGG	rno04020	Calcium signaling pathway	5/74	254/10968	0.028285	0.329569	0.306242	Nos2/Trdn/Fgfr2/Fgfr3/Pdgfd	5	1.54844	2.91764
KEGG	rno05222	Small cell lung cancer	3/74	101/10968	0.0306851	0.329569	0.306242	Lamb2/Itga3/Nos2	3	1.51307	4.40246
KEGG	rno04514	Cell adhesion molecules	4/74	182/10968	0.034371	0.329569	0.306242	Ncam1/Neo1/Vtcn1/Cdh15	4	1.46381	3.2575
KEGG	rno05165	Human papillomavirus infection	6/74	363/10968	0.0354769	0.329569	0.306242	Lamb2/Itga3/Hey2/Pard6g/Creb3l1/Tnn	6	1.45005	2.44985
KEGG	rno05215	Prostate cancer	3/74	108/10968	0.0363662	0.329569	0.306242	Fgfr2/Creb3l1/Pdgfd	3	1.4393	4.11712
KEGG	rno04510	Focal adhesion	4/74	203/10968	0.0481031	0.404578	0.375942	Lamb2/Itga3/Tnn/Pdgfd	4	1.31783	2.92052
